# Supplementary material for: Tonoplast sucrose transporter SUT4‐dependent sugar partitioning modulates phenological transitions and reproductive success in poplar
Source: Plant J. 2025 Nov 16;124(4):e70554. doi: 10.1111/tpj.70554 (PMC12619991; doi:10.1111/tpj.70554)
Supplement: Supplementary file 1 — Dataset S1. Mutation patterns of SUT5, SUT6, and SUT5/6 edited transgenic lines. Mutation patterns are color‐coden for WT‐like (green, no edit), indels (orange) or no amplification (gray) likely due to large deletions. The two parental alleles are labeled as a (alba) or t (tremula). [file TPJ-124-0-s001.xlsx]

## Sheet: Dataset S1
Dataset S1. Mutation patterns of SUT5, SUT6, and SUT5/6 edited transgenic lines. Mutation patterns are color-coden for WT-like (green, no edit), indels (orange) or no amplification (grey) likely due to large deletions. The two parental alleles are labeled as a (alba) or t (tremula).
Line	Target	SUT5 gRNA: GAGGTAGAAATGGTGGGTCTGG	Total Hits	Sub Hits	Indel/WT Hits	Indel/ WT %	Pattern
WT	SUT5a	CCGATTCGGGTACCGTACCGGAATCTCAAGAAGGAGATAGAGGTAGAAATGGTGGGTCTGGAAATGGAGTCTCCTCCTTCTCCTCCGCGGATCCAGTCTCCTCTCACTCATAATTCCGATGCAGATTCGAGATCTCAATCCACCAGACAT	131	32	31	96.88	WT_like
	SUT5t	CCGATTCGGGTACCGTACCGGAATCTCAAGAAGGAGATAGAGGTAGAAATGGTGGGTCTGGAAATGGAGTCTCCTCCTTCTCCTCCTCGGATCCAGTCTCCTCTCACTCATAATTCCGATGCAGATTTGAGATCTCAATCCACCAGACAT	131	53	50	94.34	WT_like
	SUT6a	CCGATTCGGGTACCGTACCGGAAACTTAAGAAGGAGGTAGAGGTAGAGATGGTGAGCATGGAAGTGGAGTCGTCTCCTTCTCCTTCTCCTCCTCCTCCTCCTCGAATCCAGTCTCCGCTTAATCCTAATTCTAATGGAGATTTCAGATCT	131	25	23	92	WT_like
	SUT6t_	CCGATTCGGGTACCGTACCGGAAACTTAAGAAGGAGATAGAGGTAGAGATGGTGAGCATGGAAGTGGAGTCGTCTCCTTCTCCTTCTCCTCCTCCTCCTCCTCGAATCCAGTCTCCGCTTAATCCTAATTCTAATGGAGATTTCAGATCT	131	21	21	100	WT_like
Cas9-16	SUT5a	CCGATTCGGGTACCGTACCGGAATCTCAAGAAGGAGATAGAGGTAGAAATGGTGGGTCTGGAAATGGAGTCTCCTCCTTCTCCTCCGCGGATCCAGTCTCCTCTCACTCATAATTCCGATGCAGATTCGAGATCTCAATCCACCAGACAT	408	131	129	98.48	WT_like
	SUT5t	CCGATTCGGGTACCGTACCGGAATCTCAAGAAGGAGATAGAGGTAGAAATGGTGGGTCTGGAAATGGAGTCTCCTCCTTCTCCTCCTCGGATCCAGTCTCCTCTCACTCATAATTCCGATGCAGATTTGAGATCTCAATCCACCAGACAT	408	120	119	99.17	WT_like
	SUT6a	CCGATTCGGGTACCGTACCGGAAACTTAAGAAGGAGGTAGAGGTAGAGATGGTGAGCATGGAAGTGGAGTCGTCTCCTTCTCCTTCTCCTCCTCCTCCTCCTCGAATCCAGTCTCCGCTTAATCCTAATTCTAATGGAGATTTCAGATCT	408	109	102	93.58	WT_like
	SUT6t_	CCGATTCGGGTACCGTACCGGAAACTTAAGAAGGAGATAGAGGTAGAGATGGTGAGCATGGAAGTGGAGTCGTCTCCTTCTCCTTCTCCTCCTCCTCCTCCTCGAATCCAGTCTCCGCTTAATCCTAATTCTAATGGAGATTTCAGATCT	408	48	46	95.84	WT_like
SUT5-5	SUT5a	CCGATTCGGGTACCGTACCGGAATCTCAAGAAGGAGATAGAGGTA---------------GAAATGGAGTCTCCTCCTTCTCCTCCGCGGATCCAGTCTCCTCTCACTCATAATTCCGATGCAGATTCGAGATCTCAATCCACCAGACAT	93	37	37	100	Indel:-15
	SUT5t	CCGATTCGGGTACCGTACCGGAATCTCAAGAAGGAGATAGAGGTAGAAATGGTGGTGTCTGGAAATGGAGTCTCCTCCTTCTCCTCCTCGGATCCAGTCTCCTCTCACTCATAATTCCGATGCAGATTTGAGATCTCAATCCACCAGACA	93	25	25	100	Indel:+1
	SUT6a	CCGATTCGGGTACCGTACCGGAAACTTAAGAAGGAGGTAGAGGTAGAGATGGTGAGCATGGAAGTGGAGTCGTCTCCTTCTCCTTCTCCTCCTCCTCCTCCTCGAATCCAGTCTCCGCTTAATCCTAATTCTAATGGAGATTTCAGATCT	93	16	15	93.75	WT_like
	SUT6t_	CCGATTCGGGTACCGTACCGGAAACTTAAGAAGGAGATAGAGGTAGAGATGGTGAGCATGGAAGTGGAGTCGTCTCCTTCTCCTTCTCCTCCTCCTCCTCCTCGAATCCAGTCTCCGCTTAATCCTAATTCTAATGGAGATTTCAGATCT	93	15	13	86.67	WT_like
SUT5-81	SUT5a	CCGATTCGGGTACCGTACCGGAATCTCAAGAAGGAGATAGAGGTAGAAATGGTGG-TCTGGAAATGGAGTCTCCTCCTTCTCCTCCGCGGATCCAGTCTCCTCTCACTCATAATTCCGATGCAGATTCGAGATCTCAATCCACCAGACAT	1065	305	305	100	Indel:-1
	SUT5t	CCGATTCGGGTACCGTACCGGAATCTCAAGAAGGAGATAGAGGTAGAAATGG---GTCTGGAAATGGAGTCTCCTCCTTCTCCTCCTCGGATCCAGTCTCCTCTCACTCATAATTCCGATGCAGATTTGAGATCTCAATCCACCAGACAT	1065	355	353	99.43	Indel:-3
	SUT6a	CCGATTCGGGTACCGTACCGGAAACTTAAGAAGGAGGTAGAGGTAGAGATGGTGAGCATGGAAGTGGAGTCGTCTCCTTCTCCTTCTCCTCCTCCTCCTCCTCGAATCCAGTCTCCGCTTAATCCTAATTCTAATGGAGATTTCAGATCT	1065	203	187	92.12	WT_like
	SUT6t_	CCGATTCGGGTACCGTACCGGAAACTTAAGAAGGAGATAGAGGTAGAGATGGTGAGCATGGAAGTGGAGTCGTCTCCTTCTCCTTCTCCTCCTCCTCCTCCTCGAATCCAGTCTCCGCTTAATCCTAATTCTAATGGAGATTTCAGATCT	1065	202	189	93.57	WT_like
SUT5-82	SUT5a	CCGATTCGGGTACCGTACCGGAATCTCAAGAAGGAGATAGAGGTAGAAATGGTGG-TCTGGAAATGGAGTCTCCTCCTTCTCCTCCGCGGATCCAGTCTCCTCTCACTCATAATTCCGATGCAGATTCGAGATCTCAATCCACCAGACAT	525	165	107	64.84	Indel:-1
	SUT5t	CCGATTCGGGTACCGTACCGGAATCTCAAGAAGGAGATAGAGGTAGAAATGGTGG-TCTGGAAATGGAGTCTCCTCCTTCTCCTCCTCGGATCCAGTCTCCTCTCACTCATAATTCCGATGCAGATTTGAGATCTCAATCCACCAGACAT	525	172	120	69.76	Indel:-1
	SUT6a	CCGATTCGGGTACCGTACCGGAAACTTAAGAAGGAGGTAGAGGTAGAGATGGTGAGCATGGAAGTGGAGTCGTCTCCTTCTCCTTCTCCTCCTCCTCCTCCTCGAATCCAGTCTCCGCTTAATCCTAATTCTAATGGAGATTTCAGATCT	525	96	87	90.63	WT_like
	SUT6t_	CCGATTCGGGTACCGTACCGGAAACTTAAGAAGGAGATAGAGGTAGAGATGGTGAGCATGGAAGTGGAGTCGTCTCCTTCTCCTTCTCCTCCTCCTCCTCCTCGAATCCAGTCTCCGCTTAATCCTAATTCTAATGGAGATTTCAGATCT	525	92	87	94.57	WT_like
SUT5-10	SUT5a	CCGATTCGGGTACCGTACCGGAATCTCAAGAAGGAGATAGAGGTAGAAATGGT----CTGGAAATGGAGTCTCCTCCTTCTCCTCCGCGGATCCAGTCTCCTCTCACTCATAATTCCGATGCAGATTCGAGATCTCAATCCACCAGACAT	360	113	112	99.11	Indel:-4
	SUT5t	CCGATTCGGGTACCGTACCGGAATCTCAAGAAGGAGATAGAGGTAGAAATGGTGGGGTCTGGAAATGGAGTCTCCTCCTTCTCCTCCTCGGATCCAGTCTCCTCTCACTCATAATTCCGATGCAGATTTGAGATCTCAATCCACCAGACA	360	127	126	99.21	Indel:+1
	SUT6a	CCGATTCGGGTACCGTACCGGAAACTTAAGAAGGAGGTAGAGGTAGAGATGGTGAGCATGGAAGTGGAGTCGTCTCCTTCTCCTTCTCCTCCTCCTCCTCCTCGAATCCAGTCTCCGCTTAATCCTAATTCTAATGGAGATTTCAGATCT	360	51	46	90.2	WT_like
	SUT6t_	CCGATTCGGGTACCGTACCGGAAACTTAAGAAGGAGATAGAGGTAGAGATGGTGAGCATGGAAGTGGAGTCGTCTCCTTCTCCTTCTCCTCCTCCTCCTCCTCGAATCCAGTCTCCGCTTAATCCTAATTCTAATGGAGATTTCAGATCT	360	69	66	95.66	WT_like
SUT5-11	SUT5a	CCGATTCGGGTACCGTACCGGAATCTCAAGAAGGAGATAGAGGTAGAAATGGTGGTGTCTGGAAATGGAGTCTCCTCCTTCTCCTCCGCGGATCCAGTCTCCTCTCACTCATAATTCCGATGCAGATTCGAGATCTCAATCCACCAGACA	782	188	187	99.46	Indel:+1
	SUT5t	CCGATTCGGGTACCGTACCGGAATCTCAAGAAGGAGATAGAGGTAG----------TCTGGAAATGGAGTCTCCTCCTTCTCCTCCTCGGATCCAGTCTCCTCTCACTCATAATTCCGATGCAGATTTGAGATCTCAATCCACCAGACAT	782	280	280	100	Indel:-10
	SUT6a	CCGATTCGGGTACCGTACCGGAAACTTAAGAAGGAGGTAGAGGTAGAGATGGTGAGCATGGAAGTGGAGTCGTCTCCTTCTCCTTCTCCTCCTCCTCCTCCTCGAATCCAGTCTCCGCTTAATCCTAATTCTAATGGAGATTTCAGATCT	782	182	174	95.61	WT_like
	SUT6t_	CCGATTCGGGTACCGTACCGGAAACTTAAGAAGGAGATAGAGGTAGAGATGGTGAGCATGGAAGTGGAGTCGTCTCCTTCTCCTTCTCCTCCTCCTCCTCCTCGAATCCAGTCTCCGCTTAATCCTAATTCTAATGGAGATTTCAGATCT	782	132	126	95.46	WT_like
SUT5-12	SUT5a						no amplification
	SUT5t	CCGATTCGGGTACCGTACCGGAATCTCAAGAAGGAGATAGAGGTA----------------------AGTCTCCTCCTTCTCCTCCTCGGATCCAGTCTCCTCTCACTCATAATTCCGATGCAGATTTGAGATCTCAATCCACCAGACAT	307	168	168	100	Indel:-22
	SUT6a	CCGATTCGGGTACCGTACCGGAAACTTAAGAAGGAGGTAGAGGTAGAGATGGTGAGCATGGAAGTGGAGTCGTCTCCTTCTCCTTCTCCTCCTCCTCCTCCTCGAATCCAGTCTCCGCTTAATCCTAATTCTAATGGAGATTTCAGATCT	307	70	67	95.72	WT_like
	SUT6t_	CCGATTCGGGTACCGTACCGGAAACTTAAGAAGGAGATAGAGGTAGAGATGGTGAGCATGGAAGTGGAGTCGTCTCCTTCTCCTTCTCCTCCTCCTCCTCCTCGAATCCAGTCTCCGCTTAATCCTAATTCTAATGGAGATTTCAGATCT	307	69	66	95.66	WT_like
SUT5-17	SUT5a	CCGATTCGGGTACCGTACCGGAATCTCAAGAAGGAGATAGAGGTAGAAATGGTGG-TCTGGAAATGGAGTCTCCTCCTTCTCCTCCGCGGATCCAGTCTCCTCTCACTCATAATTCCGATGCAGATTCGAGATCTCAATCCACCAGACAT	1355	409	406	99.26	Indel:-1
	SUT5t	CCGATTCGGGTACCGTACCGGAA---------------------------------TCTGGAAATGGAGTCTCCTCCTTCTCCTCCTCGGATCCAGTCTCCTCTCACTCATAATTCCGATGCAGATTTGAGATCTCAATCCACCAGACAT	1355	457	454	99.34	Indel:-33
	SUT6a	CCGATTCGGGTACCGTACCGGAAACTTAAGAAGGAGGTAGAGGTAGAGATGGTGAGCATGGAAGTGGAGTCGTCTCCTTCTCCTTCTCCTCCTCCTCCTCCTCGAATCCAGTCTCCGCTTAATCCTAATTCTAATGGAGATTTCAGATCT	1355	254	246	96.86	WT_like
	SUT6t_	CCGATTCGGGTACCGTACCGGAAACTTAAGAAGGAGATAGAGGTAGAGATGGTGAGCATGGAAGTGGAGTCGTCTCCTTCTCCTTCTCCTCCTCCTCCTCCTCGAATCCAGTCTCCGCTTAATCCTAATTCTAATGGAGATTTCAGATCT	1355	235	219	93.2	WT_like
SUT5-24	SUT5a	CCGATTCGGGTACCGTACCGGAATCTCAAGAAGGAGATAGAG--------------TCTGGAAATGGAGTCTCCTCCTTCTCCTCCGCGGATCCAGTCTCCTCTCACTCATAATTCCGATGCAGATTCGAGATCTCAATCCACCAGACAT	568	206	206	100	Indel:-14
	SUT5t	CCGATTCGGGTACCGTACCGGAATCTCAAGAAGGAGATAGAGGTAGAAATGGTGGAGTCTGGAAATGGAGTCTCCTCCTTCTCCTCCTCGGATCCAGTCTCCTCTCACTCATAATTCCGATGCAGATTTGAGATCTCAATCCACCAGACA	568	216	215	99.53	Indel:+1
	SUT6a	CCGATTCGGGTACCGTACCGGAAACTTAAGAAGGAGGTAGAGGTAGAGATGGTGAGCATGGAAGTGGAGTCGTCTCCTTCTCCTTCTCCTCCTCCTCCTCCTCGAATCCAGTCTCCGCTTAATCCTAATTCTAATGGAGATTTCAGATCT	568	73	63	86.31	WT_like
	SUT6t_	CCGATTCGGGTACCGTACCGGAAACTTAAGAAGGAGATAGAGGTAGAGATGGTGAGCATGGAAGTGGAGTCGTCTCCTTCTCCTTCTCCTCCTCCTCCTCCTCGAATCCAGTCTCCGCTTAATCCTAATTCTAATGGAGATTTCAGATCT	568	73	68	93.16	WT_like
Line	Target	SUT6 gRNA: GAGGTAGAAATGGTGGGTCTGG	Total Hits	Sub Hits	Indel/WT Hits	Indel/WT %	Pattern
SUT6-3	SUT5a	CCGATTCGGGTACCGTACCGGAATCTCAAGAAGGAGATAGAGGTAGAAATGGTGGGTCTGGAAATGGAGTCTCCTCCTTCTCCTCCGCGGATCCAGTCTCCTCTCACTCATAATTCCGATGCAGATTCGAGATCTCAATCCACCAGACAT	411	147	141	95.92	WT_like
	SUT5t	CCGATTCGGGTACCGTACCGGAATCTCAAGAAGGAGATAGAGGTAGAAATGGTGGGTCTGGAAATGGAGTCTCCTCCTTCTCCTCCTCGGATCCAGTCTCCTCTCACTCATAATTCCGATGCAGATTTGAGATCTCAATCCACCAGACAT	411	140	132	94.29	WT_like
	SUT6a	CCGATTCGGGTACCGTACCGGAAACTTAAGAAGGAGGTAGAGGTAGAGATGG---GCATGGAAGTGGAGTCGTCTCCTTCTCCTTCTCCTCCTCCTCCTCCTCGAATCCAGTCTCCGCTTAATCCTAATTCTAATGGAGATTTCAGATCT	411	66	66	100	Indel:-3
	SUT6t_	CCGATTCGGGTACCGTACCGGAAACTTAAGAAGGAGATAGAGGTAGAGATGGTGAAGCATGGAAGTGGAGTCGTCTCCTTCTCCTTCTCCTCCTCCTCCTCCTCGAATCCAGTCTCCGCTTAATCCTAATTCTAATGGAGATTTCAGATC	411	58	57	98.27	Indel:+1
SUT6-5	SUT5a	CCGATTCGGGTACCGTACCGGAATCTCAAGAAGGAGATAGAGGTAGAAATGGTGGGTCTGGAAATGGAGTCTCCTCCTTCTCCTCCGCGGATCCAGTCTCCTCTCACTCATAATTCCGATGCAGATTCGAGATCTCAATCCACCAGACAT	228	81	79	97.54	WT_like
	SUT5t	CCGATTCGGGTACCGTACCGGAATCTCAAGAAGGAGATAGAGGTAGAAATGGTGGGTCTGGAAATGGAGTCTCCTCCTTCTCCTCCTCGGATCCAGTCTCCTCTCACTCATAATTCCGATGCAGATTTGAGATCTCAATCCACCAGACAT	228	94	94	100	WT_like
	SUT6a						no amplification
	SUT6t_	CCGATTCGGGTACCGTACCGGAAACTTAAGAAGGAGATAGAGGTAGAGATGGTGAAGCATGGAAGTGGAGTCGTCTCCTTCTCCTTCTCCTCCTCCTCCTCCTCGAATCCAGTCTCCGCTTAATCCTAATTCTAATGGAGATTTCAGATC	228	53	53	100	Indel:+1
SUT6-9	SUT5a	CCGATTCGGGTACCGTACCGGAATCTCAAGAAGGAGATAGAGGTAGAAATGGTGGGTCTGGAAATGGAGTCTCCTCCTTCTCCTCCGCGGATCCAGTCTCCTCTCACTCATAATTCCGATGCAGATTCGAGATCTCAATCCACCAGACAT	255	84	81	96.43	WT_like
	SUT5t	CCGATTCGGGTACCGTACCGGAATCTCAAGAAGGAGATAGAGGTAGAAATGGTGGGTCTGGAAATGGAGTCTCCTCCTTCTCCTCCTCGGATCCAGTCTCCTCTCACTCATAATTCCGATGCAGATTTGAGATCTCAATCCACCAGACAT	255	83	81	97.6	WT_like
	SUT6a	CCGATTCGGGTACCGTACCGGAAACTTAAGAAGGAGGTAGAGGTAGAGATGGTG------------GAGTCGTCTCCTTCTCCTTCTCCTCCTCCTCCTCCTCGAATCCAGTCTCCGCTTAATCCTAATTCTAATGGAGATTTCAGATCT	255	44	43	97.72	Indel:-12
	SUT6t_	CCGATTCGGGTACCGTACCGGAAACTTAAGAAGGAGATAGAGGTAGAGATGGTGAGCATGGAAGTGGAGTCGTCTCCTTCTCCTTCTCCTCCTCCTCCTCCTCGAATCCAGTCTCCGCTTAATCCTAATTCTAATGGAGATTTCAGATCT	255	44	43	97.73	WT_like
SUT6-13	SUT5a	CCGATTCGGGTACCGTACCGGAATCTCAAGAAGGAGATAGAGGTAGAAATGGTGGGTCTGGAAATGGAGTCTCCTCCTTCTCCTCCGCGGATCCAGTCTCCTCTCACTCATAATTCCGATGCAGATTCGAGATCTCAATCCACCAGACAT	468	164	159	96.96	WT_like
	SUT5t	CCGATTCGGGTACCGTACCGGAATCTCAAGAAGGAGATAGAGGTAGAAATGGTGGGTCTGGAAATGGAGTCTCCTCCTTCTCCTCCTCGGATCCAGTCTCCTCTCACTCATAATTCCGATGCAGATTTGAGATCTCAATCCACCAGACAT	468	127	125	98.43	WT_like
	SUT6a	CCGATTCGGGTACCGTACCGGAAACTTAAGAAGGAGGTAGAGGTAGAGATGGTGAAGCATGGAAGTGGAGTCGTCTCCTTCTCCTTCTCCTCCTCCTCCTCCTCGAATCCAGTCTCCGCTTAATCCTAATTCTAATGGAGATTTCAGATC	468	89	88	98.87	Indel:+1
	SUT6t_	CCGATTCGGGTACCGTACCGGAAACTTAAGAAGGAGATAGAGGTAGAGATGGTGAAGCATGGAAGTGGAGTCGTCTCCTTCTCCTTCTCCTCCTCCTCCTCCTCGAATCCAGTCTCCGCTTAATCCTAATTCTAATGGAGATTTCAGATC	468	88	87	98.86	Indel:+1
Line	Target	SUT5/6 gRNA: CCTTGCAGCTCTCTCTCCTCAC	Total Hits	Sub Hits	Indel/WT Hits	Indel/WT %	Pattern
WT	SUT5a	TCTCAATCCACCAGACATCATATTAGCTTAATCACTCTTGTTCTCAGCTGCACCGTCGCCGCTGGTGTTCAATTCGGTTGGGCCTTGCAGCTCTCTCTCCTCACTCCCTATATACAGGCAACTCCATCATCTCTTAAGTTGATTTTTCGCTGC	55	19	18	94.74	WT_like
	SUT5t	TCTCAATCCACCAGACATCATATTAGCTTAATCACTCTTGTTCTCAGCTGCACCGTCGCCGCTGGTGTTCAATTCGGTTGGGCCTTGCAGCTCTCTCTCCTCACTCCCTATATACAGGCAACTCCATCATCTTTTAAGTTGATTTTCCTCTGC	55	21	21	100	WT_like
	SUT6a	TCTCAAACCACCAAACATCAAATAAGCTTCACCACTCTTGTTCTCAGCTGTACGGTGGCCGCTGGCGTTCAATTCGGCTGGGCCTTGCAGCTCTCTCTCCTCACTCCCTATATTCAGGCAACTCCATCATCTCGTCTTGCAACTACTGCATTT	55	8	8	100	WT_like
	SUT6t_	TCTCAAACCACCAAACATCAAATAAGCTTCACCACTCTTGTTCTCAGCTGTACGGTGGCCGCTGGCGTTCAATTCGGCTGGGCCTCGCAGCTCTCTCTCCTCACTCCCTATATTCAGGCAACTCCATCATCTCGTCTTGCAACTACTGCATTT	55	7	7	100	WT_like
Cas9-19	SUT5a	TCTCAATCCACCAGACATCATATTAGCTTAATCACTCTTGTTCTCAGCTGCACCGTCGCCGCTGGTGTTCAATTCGGTTGGGCCTTGCAGCTCTCTCTCCTCACTCCCTATATACAGGCAACTCCATCATCTCTTAAGTTGATTTTTCGCTGC	69	23	23	100	WT_like
	SUT5t	TCTCAATCCACCAGACATCATATTAGCTTAATCACTCTTGTTCTCAGCTGCACCGTCGCCGCTGGTGTTCAATTCGGTTGGGCCTTGCAGCTCTCTCTCCTCACTCCCTATATACAGGCAACTCCATCATCTTTTAAGTTGATTTTCCTCTGC	69	20	19	95	WT_like
	SUT6a	TCTCAAACCACCAAACATCAAATAAGCTTCACCACTCTTGTTCTCAGCTGTACGGTGGCCGCTGGCGTTCAATTCGGCTGGGCCTTGCAGCTCTCTCTCCTCACTCCCTATATTCAGGCAACTCCATCATCTCGTCTTGCAACTACTGCATTT	69	18	15	83.34	WT_like
	SUT6t_	TCTCAAACCACCAAACATCAAATAAGCTTCACCACTCTTGTTCTCAGCTGTACGGTGGCCGCTGGCGTTCAATTCGGCTGGGCCTTGCAGCTCTCTCTCCTCACTCCCTATATTCAGGCAACTCCATCATCTCGTCTTGCAACTACTGCATTT	69	8	8	100	WT_like
SUT56-51	SUT5a						no amplification
	SUT5t	TCTCAATCCACCAGACATCATATTAGCTTAATCACTCTTGTTCTCAGCTGCACCGTCGCCGCTGGTGTTCAATTCGGTTGGGCCTTGC-GCTCTCTCTCCTCACTCCCTATATACAGGCAACTCCATCATCTTTTAAGTTGATTTTCCTCTGC	125	59	59	100	Indel:-1
	SUT6a	TCTCAAACCACCAAACATCAAATAAGCTTCACCACTCTTGTTCTCAGCTGTACGGTGGCCGCTGGCGTTCAATTCGGCTGGGCCTTGCAAGCTCTCTCTCCTCACTCCCTATATTCAGGCAACTCCATCATCTCGTCTTGCAACTACTGCATT	125	36	36	100	Indel:+1
	SUT6t_	TCTCAAACCACCAAACATCAAATAAGCTTCACCACTCTTGTTCTCAGCTGTACGGTGGCCGCTGGCGTTCAATTCGGCTGGGCCTTGCAAGTGCTCTCTCCTCACTCCCTATATTCAGGCAACTCCATCATCTCGTCTTGCAACTACTGCATT	125	30	29	96.66	Indel:+1
SUT56-52	SUT5a	TCTCAATCCACCAGACATCATATTAGCTTAATCACTCTTGTTCTCAGCTGCACCGTCGCCGCTGGTGTTCAATTCGGTTGGGCCTTGCAAGCTCTCTCTCCTCACTCCCTATATACAGGCAACTCCATCATCTCTTAAGTTGATTTTTCGCTG	26	8	8	100	Indel:+1
	SUT5t	TCTCAATCCACCAGACATCATATTAGCTTAATCACTCTTGTTCCCAGCTGCACCGTCGCCGCTGGTGTTCAATTCGGTTGGGCCTTGC-GCTCTCTCTCCTCACTCCCTATATACAGGCAACTCCATCATCTTTTAAGTTGATTTTCCTCTGC	26	8	8	100	Indel:-1
	SUT6a	TCTCAAACCACCAAACATCAAATAAGCTTCACCACTCTTGTTCTCAGCTGTACGGTGGCCGCTGGCGTTCAATTCGGCTGGGCCTTGCAAGCTCTCTCTCCTCACTCCCTATATTCAGGCAACTCCATCATCTCGTCTTGCAACTACTGCATT	26	7	7	100	Indel:+1
	SUT6t_	TCTCAAACCACCAAACATCAAATAAGCTTCACCACTCTTGTTCTCAGCTGTACGGTGGCCGCTGGCGTTCAATTCGGCTGGGCCTTACAAGCTCTCTCTCCTCACTCCCTATATTCAGGCAACTCCATCATCTCGTCTTGCAACTACTGCATT	26	3	3	100	Indel:+1
SUT56-5	SUT5a	TCTCAATCCACCAGACATCATATTAGCTTAATCACTCTTGTTCTCAGCTGCACCGTCGCCGCTGGTGTTCAATTCGGTTGGGCCTTGCA--TCTCTCTCCTCACTCCCTATATACAGGCAACTCCATCATCTCTTAAGTTGATTTTTCGCTGC	44	18	18	100	Indel:-2
	SUT5t	TCTCAATCCACCAGACCTCATATTAGCTTAATCACTCTTGTTCTCAGCTGCACCGTCGCCGCTGGTGTTCAATTCGGTTGGGCCTTGC-GCTCTCTCTCCTCACTCCCTATATACAGGCAACTCCATCATCTTTTAAGTTGATTTTCCTCTGC	44	17	17	100	Indel:-1
	SUT6a	TCTCAAACCACCAAACATCAAATAAGCTTCACCACTCTTGTTCTCAGCTGTACGGTGGCCGCTGGCGTTCAATTCGGCTGGGCCTTGCAAGCTCTCTCTCCTCACTCCCTATATTCAGGCAACTCCATCATCTCGTCTTGCAACTACTGCATT	44	5	5	100	Indel:+1
	SUT6t_	TCTCACACCACCAAACATCAAATAAGCTTCACCACTCTTGTTCTCAGCTGTACGGTGGCCGCTGGCGTTCAATTCGGCTGGGCCTTGCAAGCTCTCTCTCCTCACTCCCTATATTCAGGCACCTCCATCATCTCGTCTTGCAACTACTGCATT	44	4	4	100	Indel:+1
SUT56-6	SUT5a	TCTCAATCCACCAGACATCATATTAGCTTAATCACTCTTGTTCTCAGCTGCACCGTCGCCGCTGGTGTTCAATTCGGTTGGGCCTTGCAAGCTCTCTCTCCTCACTCCCTATATACAGGCAACTCCATCATCTCTTAAGTTGATTTTTCGCTG	46	13	13	100	Indel:+1
	SUT5t	TCTCAATCCACCAGACATCATATTAGCTTAATCACTCTTGTTCTCAGCTGCACCGTCGCCGCTGGTGTTCAATTCGGTTGGGCCTTGCAAGCTCTCTCTCCTCACTCCCTATATACAGGCAACTCCATCATCTTTTAAGTTGATTTTCCTCTG	46	18	18	100	Indel:+1
	SUT6a	TCTCAAACCACCAAACATCAAATAAGCTTCACCACTCTTGTTCTCAGCTGTACGGTGGCCGCTGGCGTTCAATTC-----------------------------------------------------ATCTCGTCTTGCAACTACTGCATTT	46	7	7	100	Indel:-53
	SUT6t_	CCTCAAACCACCAAACATCAAATAAGCTTCACCACTCTTGTTCTCAGCTGTACGGTGGCCGCTGGCGTTCAATTCGGCTGGGCCTTGCA--TCTCTCTCCTCACTCCCTATATTCAGGCAACTCCATCATCTCGTCTTGCAACTACTGCATTT	46	8	8	100	Indel:-2
SUT56-11	SUT5a	TCTCAATCCACCAGACCTCATATTAGCTTAATCACTCTTGTTCTCAGCTGCACCGTCGCCGCTGGTGTTCAATTCGGTTGGGCCTTGCAAGCTCTCTCTCCTCACTCCCTATATACAGGCAACTCCATCATCTCTTAAGTTGATTTTTCGCTG	56	15	15	100	Indel:+1
	SUT5t	TCTCAATCCACCAGACATCATATTAGCTTAATCACTCTTGTTCTCAGCTGCACCGTCGCCGCTGGTGTTCAATTCGGTTGGGCCTTGCA--TCTCTCTCCTCACTCCCTATATACAGGCAACTCCATCATCTTTTAAGTTGATTTTCCTCTGC	56	26	25	96.15	Indel:-2
	SUT6a	TCTCAAACCACCAAACATCAAATAAGCTTCACCACTCTTGTTCTCAGCTGTACGGTGGCCGCTGGCGTTCAATTCGGCTGGGCCTTGCAAGCTCTCTCTCCTCACTCCCTATATTCAGGCAACTCCATCATCTCGTCTTGCAACTACTGCATT	56	5	5	100	Indel:+1
	SUT6t_	TCTCAAACCACCAAACATCAAATAAGCTTCACCACTCTTGTTCTCAGCTGTACGGTGGCCGCTGGCGTTCAATTCGGCTGGGCCTTGC------------TCACTCCCTATATTCAGGCAACTCCATCATCTCGTCTTGCAACTACTGCATTT	56	10	10	100	Indel:-12
SUT56-15	SUT5a	TCTCAATCCACCAGACATCATATTAGCTTAATCACTCTTGTTCTCAGCTGCACCGTCGCCGCTGGTGTTCAATTCGGTTGGGCCTTGCAAGCTCTCTCTCCTCACTCCCTATATACAGGCAACTCCATCATCTCTTAAGTTGATTTTTCGCTG	22	12	12	100	Indel:+1
	SUT5t	TCTCAATCCACCAGACATCATATTAGCTTAATCACTCTTGTTCTCAGCTGCACCGTCGCCGCTGGTGTTCAATTCGGTTGGGCCTTGCAAGCTCTCTCTCCTCACTCCCTATATACAGGCAACTCCATCATCTTTTAAGTTGATTTTCCTCTG	22	3	3	100	Indel:+1
	SUT6a	TCTCAAACCACCAAACATCAAATAAGCTTCACCACTCTTGTTCTCAGCTGTACGGTGGCCGCTGGCGTTCAATT--------------AGCTCTCTCTCCTCACTCCCTATATTCAGGCAACTCCATCATCTCGTCTTGCAACTACTGCATTT	22	5	5	100	Indel:-14
	SUT6t_	TCTCAAACCACCAAACATCAAATAAGCTTCACCACTCTTGTTCTCAGCTGTACGGTGGCCGCTGGCGTTCAATTCGGCTGGGCCTTGCAAGCTCTCTCTCCTCACTCCCTATATTCAGGCAACTCCATCATCTCGTCTTGCAACTACTGCATT	22	2	2	100	Indel:+1
