# Supplementary material for: Tonoplast sucrose transporter SUT4‐dependent sugar partitioning modulates phenological transitions and reproductive success in poplar
Source: Plant J. 2025 Nov 16;124(4):e70554. doi: 10.1111/tpj.70554 (PMC12619991; doi:10.1111/tpj.70554)
Supplement: Supplementary file 2 — Dataset S2. Differentially expressed genes in elongating catkins. Differential expression (sut4/control) criteria: Q ≤ 0.005, fold change (FC) ≥ 1.5, FPKM (fragments per kilobase of transcript per million mapped reads) ≥ 5. [file TPJ-124-0-s002.xlsx]

## Sheet: Dataset S2
Dataset S2. Differentially expressed genes in elongating catkins. Differential expression (sut4/control) criteria: Q ≤ 0.005, fold change (FC) ≥ 1.5, FPKM (fragments per kilobase of transcript per million mapped reads) ≥ 5.
					sut4/control			WT, FPKM				Cas9, FPKM			sut4, FPKM
Gene_model	UniProtDescription	Tair11	Tair11 Description	Note	logFC	P value	Q value	TT6	TT9	TT12	TT18	TT3	TT15	TT21	TT27	TT30	TT33	TT36	TT39
PtXaTreH.01G002000	Chaperonin 60 subunit beta 2, chloroplastic	AT3G13470.1	TCP-1/cpn60 chaperonin family protein	HSP60	0.638	2.60522e-07	4.73946e-06	78.1	66.65	96.83	96.67	74.6	99.89	76.23	110.37	135.17	156.73	117.49	131.05
PtXaTreH.01G005000	Serine/arginine-rich SC35-like splicing factor SCL30A	AT3G13570.1	SC35-like splicing factor 30A		0.589	2.76193e-07	4.98659e-06	14.2	13.73	14.58	19.27	14.53	17.61	19.2	21.19	23.39	24.52	24.63	27.36
PtXaTreH.01G005300	Probable acyl-activating enzyme 18, peroxisomal	AT1G55320.1	acyl-activating enzyme 18		-0.95	2.04028e-16	2.91212e-14	27.38	22.87	19.96	20	24.91	20.86	22.66	10.81	10.81	13.3	13.65	9.79
PtXaTreH.01G005600	F-box/kelch-repeat protein At1g15670	AT1G15670.1	Galactose oxidase/kelch repeat superfamily protein		0.796	0	0.001	10.14	27.13	16.34	14.67	13.11	20.41	18.07	18.95	37.02	26.09	30.16	35.42
PtXaTreH.01G007700	Dirigent protein 19	AT1G58170.1	Disease resistance-responsive (dirigent-like protein) family protein		-0.72	1.82009e-07	3.46723e-06	13.22	9.51	13.6	13.64	12.69	15.08	11.22	8.69	5.77	8.52	7.64	8.08
PtXaTreH.01G008900					0.964	0	0.001	6.59	11.07	5.09	4.58	12.74	10.4	8.92	17.69	19.57	14.92	19.44	10.13
PtXaTreH.01G012700	Linoleate 13S-lipoxygenase 2-1, chloroplastic	AT3G45140.1	lipoxygenase 2		-0.67	2.15574e-05	0	6.5	7.63	9.31	6.11	9.22	10.22	8.42	5.09	3.61	4.93	5.54	6.53
PtXaTreH.01G013600	UDP-glycosyltransferase 92A1	AT5G12890.1	UDP-Glycosyltransferase superfamily protein		-0.91	1.01982e-12	6.88416e-11	7.37	7.29	7.82	7.69	7.9	6.89	6.49	5.12	3.38	2.98	3.74	4.23
PtXaTreH.01G013900	IRK-interacting protein	AT5G12900.1	DNA double-strand break repair RAD50 ATPase		-0.71	3.24906e-09	9.9777e-08	6.41	4.89	5.05	5.59	5.7	5.26	5.29	4.03	3.91	2.89	2.8	2.9
PtXaTreH.01G014300		AT4G12070.1	hypothetical protein		1.04	1.60261e-08	4.12724e-07	2.65	5.06	3.1	2.88	4.59	4.35	3.5	6.36	8.09	6.54	6.46	10.59
PtXaTreH.01G018200	Probable glycerol-3-phosphate dehydrogenase [NAD(+)] 1, cytosolic	AT3G07690.1	6-phosphogluconate dehydrogenase family protein		0.648	3.6873e-06	4.85029e-05	3.42	4.03	4.64	3.56	4.07	4.74	4.01	5.02	6.8	7.95	6.98	4.86
PtXaTreH.01G027100	Protein LNK3				-0.8	3.77398e-08	8.80975e-07	44.61	46.19	42.5	27.96	42.49	37.87	29.99	27.35	25.23	19.47	18.89	19.58
PtXaTreH.01G027700	Probable carboxylesterase 17	AT5G16080.1	carboxyesterase 17		0.702	0	0.001	4.22	3.8	6.15	3.02	5.49	5.1	5.12	8.66	6.35	5.43	7.63	10.2
PtXaTreH.01G029100	Protein ELC	AT3G12400.2	Ubiquitin-conjugating enzyme/RWD-like protein		0.95	2.30122e-09	7.29955e-08	21.32	24.71	19.34	23.62	29.5	19.35	24.56	31.8	34.89	58.91	45.38	51.89
PtXaTreH.01G031500	Protein SUPPRESSOR OF GENE SILENCING 3				1.02	7.42128e-10	2.70189e-08	12.97	17.15	10.37	10.59	18.39	10.19	13.52	26.09	20.54	27.23	32.43	28.02
PtXaTreH.01G034900		AT2G24100.1	ATP-dependent DNA helicase		2.55	3.18282e-42	1.82624e-38	6.24	9.35	5.9	7.85	8.61	6.18	8.83	30.57	44	66.78	32.38	46.2
PtXaTreH.01G035500	Heat shock 70 kDa protein	AT3G12580.1	heat shock protein 70	HSP70	7.29	5.57875e-24	2.96386e-21	0.667	0.58	1.24	3.73	1.15	2.41	4.35	23.24	187.1	831.11	202.84	321.24
PtXaTreH.01G035700					-0.66	2.88473e-06	3.92414e-05	30.69	30.3	22.95	23.47	26.62	24.81	30.82	21.95	14.09	15.36	19.03	14.41
PtXaTreH.01G036000	Chaperone protein dnaJ 8, chloroplastic	AT1G80920.1	Chaperone DnaJ-domain superfamily protein	DNAJ/HSP40	1.01	4.91529e-06	6.21758e-05	12.37	28.57	31.56	24.08	18.39	30.19	23.09	39.95	65.39	34.63	36.76	64.16
PtXaTreH.01G037700	Probable WRKY transcription factor 40	AT1G80840.1	WRKY DNA-binding protein 40		1.1	6.24125e-07	1.02142e-05	6.67	8.14	5.37	6.27	13.84	6.69	7.22	23.45	12.83	13.05	14.56	18.67
PtXaTreH.01G039100	Probable CCR4-associated factor 1 homolog 7	AT2G32070.1	Polynucleotidyl transferase, ribonuclease H-like superfamily protein		0.823	0	0.001	15.09	17.66	11.45	17.03	13.81	14.02	14.94	15.13	25.97	47.28	19.69	22.47
PtXaTreH.01G039200	Aquaporin NIP6-1	AT1G80760.1	NOD26-like intrinsic protein 6;1		-0.59	4.27945e-07	7.34289e-06	8.92	9.62	7.81	6.97	7.43	7.07	6.89	4.52	4.61	5.79	5.26	5.7
PtXaTreH.01G042200	F-box protein PP2-B10	AT2G02360.1	phloem protein 2-B10		1.45	1.14433e-11	6.2652e-10	8.69	16.87	8.19	10.69	21.97	10.07	11.83	35.38	28.51	35.18	39.29	33.06
PtXaTreH.01G043200	Chalcone synthase 1	AT5G13930.1	Chalcone and stilbene synthase family protein	CHS2 (flavonoid)	-1.67	7.28606e-13	5.04903e-11	320.35	302.78	222.33	251.18	330.6	194.61	293.17	58	48.6	116.77	140.03	62.77
PtXaTreH.01G043300	Chalcone synthase 1	AT5G13930.1	Chalcone and stilbene synthase family protein	CHS3 (flavonoid)	-1.55	5.29335e-12	3.10554e-10	280.51	256.35	183.23	203	263.04	163.28	253.62	57.32	47.8	107.38	122.36	54.1
PtXaTreH.01G044800	S-protein homolog 24	AT3G24060.1	Plant self-incompatibility protein S1 family		-0.66	0.001	0.004	5.13	10.2	8.51	5.84	7.91	6.73	8.38	6.51	5.01	4.32	4.19	3.32
PtXaTreH.01G045000	Probable leucine-rich repeat receptor-like protein kinase At2g33170	AT2G33170.1	Leucine-rich repeat receptor-like protein kinase family protein		-0.64	3.06127e-12	1.86861e-10	5.8	6.28	5.31	5.36	5.09	5.32	5.75	3.99	3.56	3.38	3.79	2.87
PtXaTreH.01G045800	Chaperonin CPN60-2, mitochondrial	AT3G23990.1	heat shock protein 60	HSP60	0.998	1.31914e-07	2.6154e-06	43.09	28.91	54.2	58.59	40.46	56.26	46.61	62.33	92.89	135.49	78.19	96.58
PtXaTreH.01G046700	REF/SRPP-like protein At1g67360	AT1G67360.2	Rubber elongation factor protein (REF)		1.28	1.52339e-05	0	111.72	129.33	102.38	112.91	107.18	99.86	122.07	128.57	226.28	519.58	228.12	254.85
PtXaTreH.01G047400	Non-specific lipid transfer protein GPI-anchored 1	AT1G27950.1	glycosylphosphatidylinositol-anchored lipid protein transfer 1		-0.87	4.70772e-09	1.37816e-07	234.42	242.17	220.75	229.25	204.94	181.71	217.18	171.35	118.07	109.58	119.29	78.78
PtXaTreH.01G048400					1.13	1.93816e-29	2.92652e-26	95.72	108.23	93.54	100.41	95.09	88.76	105.45	173.57	189.98	240.51	228.71	238.64
PtXaTreH.01G051900	NAC domain-containing protein 83	AT5G13180.1	NAC domain containing protein 83		-0.66	9.04169e-09	2.4857e-07	24.17	31.87	24.95	26.86	27.14	32.78	29.46	20.66	17.78	14.37	15.61	20.11
PtXaTreH.01G052800	Protein TIFY 9				0.652	0	0.001	75.9	58.12	47.49	56.29	61.03	60.86	77.84	64.76	96.34	130.43	115.31	81.66
PtXaTreH.01G052900					0.941	4.30267e-08	9.84365e-07	11.57	6.06	7.53	7.81	9.68	8.87	8.67	11.36	18.6	18.18	17.3	17.77
PtXaTreH.01G053800	Light-regulated protein 1, chloroplastic	AT3G26740.1	CCR-like protein		0.892	1.03505e-08	2.80666e-07	26.13	39.05	44.23	42.84	39.37	45.03	31.54	69.27	93.17	60.12	54.29	76.78
PtXaTreH.01G055200	Peptidyl-prolyl cis-trans isomerase FKBP19, chloroplastic	AT5G13410.1	FKBP-like peptidyl-prolyl cis-trans isomerase family protein		0.639	1.49032e-08	3.87282e-07	9.7	8.32	8.84	7.83	10.39	10.8	8.66	13.92	16.87	14	12.31	14.63
PtXaTreH.01G058200	Eukaryotic peptide chain release factor subunit 1-3	AT3G26618.1	eukaryotic release factor 1-3		-0.66	6.35891e-12	3.68547e-10	16.78	14.38	15.59	13.98	13.57	14.56	11.83	9.25	8.72	7.98	9.45	10.04
PtXaTreH.01G058400	Hsp70 nucleotide exchange factor fes1	AT3G51980.1	ARM repeat superfamily protein	Hsp70 nucleotide exchange factor	0.589	8.2663e-06	9.79045e-05	9.88	9.01	11.63	10.43	9.81	10.24	11.39	11.21	15.59	20.64	14.25	15.74
PtXaTreH.01G062600					1.04	8.17792e-08	1.73276e-06	5.5	9.7	4.92	5.2	10.31	5.23	5.87	13.98	12.13	14.99	12.92	13.78
PtXaTreH.01G063700	Cytochrome c oxidase assembly protein COX11, mitochondrial	AT1G02410.2	cytochrome c oxidase assembly protein CtaG / Cox11 family		-0.61	1.27687e-09	4.39235e-08	7.77	7.65	7.1	7.23	7.65	8.01	6.29	5.32	5.4	4.41	4.15	4.78
PtXaTreH.01G068700	Aldehyde oxidase GLOX1	AT1G14430.1	glyoxal oxidase-related protein		-0.63	7.05513e-08	1.52298e-06	98.56	84.93	101.47	104.39	92.36	82.27	98.15	57.54	44.71	69.48	70.32	62.81
PtXaTreH.01G069400	Metal-nicotianamine transporter YSL1	AT4G24120.1	YELLOW STRIPE like 1		0.725	0	0.001	4.54	7.82	3.53	5.18	4.36	3.63	4.87	8.61	10.41	6.11	6.66	7.91
PtXaTreH.01G071200	Transcription factor MYB111	AT5G49330.1	myb domain protein 111		-1.6	1.2812e-10	5.60309e-09	10.33	8.83	6.87	5.63	9.07	4.74	9.43	2.99	1.34	2.33	4.07	2.04
PtXaTreH.01G072000	Luminal-binding protein 5	AT5G28540.1	heat shock protein 70 (Hsp 70) family protein	HSP70	0.605	7.93654e-06	9.47135e-05	135.74	134.22	146.08	157.77	116.43	139.77	151.76	152.58	172.9	232.16	233.76	268.76
PtXaTreH.01G072600	Protein ABIL2	AT3G49290.1	ABL interactor-like protein 2		-0.59	9.10926e-10	3.23435e-08	8.55	8.88	8.75	6.75	9.68	8.84	8.18	6.24	5.29	5.84	5.59	5.16
PtXaTreH.01G073200	B2 protein	AT5G42050.1	DCD (Development and Cell Death) domain protein		1.13	4.70696e-12	2.78429e-10	38.14	47.75	30.63	36.31	60.3	29.68	36.87	82.82	72.39	86.87	89.93	104.11
PtXaTreH.01G083100	Probable polygalacturonase	AT3G61490.4	Pectin lyase-like superfamily protein		-0.73	1.73431e-07	3.32592e-06	37.92	34.38	32.54	37.54	37.85	34.44	22.99	27.13	20.29	18.24	19.06	17.1
PtXaTreH.01G085200	BTB/POZ domain-containing protein At5g41330	AT5G41330.1	BTB/POZ domain with WD40/YVTN repeat-like protein		0.785	0	0.001	5.01	7.2	4.2	5.54	8.97	5.17	6.14	15.05	7.71	8.36	12.01	8.45
PtXaTreH.01G085900	UDP-N-acetylmuramoyl-L-alanyl-D-glutamate--2,6-diaminopimelate ligase MurE homolog, chloroplastic	AT1G63680.2	ALBINO OR PALE-GREEN 13		0.684	0	0.003	4.74	3.11	7.02	7.06	3.73	6.58	4.55	7.98	8.76	8.91	6.5	9.94
PtXaTreH.01G088100	Oxalate--CoA ligase	AT3G48990.1	AMP-dependent synthetase and ligase family protein		1.04	2.17703e-09	6.9397e-08	5.87	7.31	6.38	5.69	9.73	6.79	5.44	11.46	12.53	9.84	18.09	17.14
PtXaTreH.01G089900	Heat stress transcription factor B-2b	AT4G11660.1	winged-helix DNA-binding transcription factor family protein	HSF	0.85	1.59411e-12	1.04176e-10	18.31	19.74	19.55	23.07	20.85	22.07	23.77	27.8	42.02	45.92	36.25	36.76
PtXaTreH.01G092300	Ethylene-responsive transcription factor ERF026	AT5G52020.1	Integrase-type DNA-binding superfamily protein		2.29	7.40398e-06	8.90472e-05	2.05	2.89	0.547	2.44	6.44	0.702	2.51	10.28	12.01	13.08	12.65	12.88
PtXaTreH.01G093200	Protein HOTHEAD	AT1G12570.1	Glucose-methanol-choline (GMC) oxidoreductase family protein		-1.23	1.94738e-07	3.67554e-06	32.91	33.57	28.33	26.35	40.36	27	25.07	15.85	13.28	13.12	18.04	4.42
PtXaTreH.01G094900	Leucoanthocyanidin dioxygenase	AT4G22880.2	leucoanthocyanidin dioxygenase	ANS2 (flavonoid)	-1.22	8.17366e-09	2.26565e-07	514.99	460.57	363.06	458.15	488.81	325.24	497.11	131.46	114.56	257.76	290.79	153.02
PtXaTreH.01G096200	TVP38/TMEM64 family membrane protein slr0305	AT4G22850.1	SNARE associated Golgi protein family		0.767	2.15136e-07	4.00522e-06	19.69	26.24	14.49	17.82	27	16.35	18.17	33.01	33.75	32.98	36.62	32.32
PtXaTreH.01G100300	Pectinesterase inhibitor 10	AT1G62760.1	Plant invertase/pectin methylesterase inhibitor superfamily protein		-0.85	0.001	0.005	6.73	13.13	6.1	6.72	11.7	4.75	10.3	4.71	6.2	4.28	5.5	2.54
PtXaTreH.01G100400	Hsp70-Hsp90 organizing protein 3	AT4G12400.2	stress-inducible protein	HSP STI	1.98	1.10527e-10	4.89339e-09	59.37	59.42	70.01	91.14	63.24	76.29	86.97	131.13	271.61	535.73	231.52	251.99
PtXaTreH.01G101400	Probable xyloglucan galactosyltransferase GT19	AT4G22580.1	Exostosin family protein		-0.74	2.33761e-18	4.93115e-16	9.7	10.13	9.2	9.14	9.31	8.58	9.33	6.41	5.23	5.73	4.97	5.36
PtXaTreH.01G107700	Protein NUCLEAR FUSION DEFECTIVE 4	AT5G45275.1	Major facilitator superfamily protein		0.827	7.13241e-06	8.64842e-05	5.14	4.77	5.83	5.72	4.75	4.73	4.71	5.36	9	14.39	7.89	8.25
PtXaTreH.01G111400	Transmembrane protein 45B	AT1G32127.1	plant viral-response family protein		1.15	2.1141e-11	1.09479e-09	7.53	8.48	6.62	9.29	12.93	5.98	7.96	20.75	14.83	16.26	20.61	20
PtXaTreH.01G114400	Cellulose synthase-like protein D3	AT3G03050.1	cellulose synthase-like D3		2.11	3.74759e-07	6.5279e-06	0.914	1.55	0.594	1.38	4.03	0.965	1.63	7.47	5.19	6.06	7.97	7.25
PtXaTreH.01G117900	Uncharacterized membrane protein At4g09580	AT4G17790.1	SNARE associated Golgi protein family		0.867	5.53013e-11	2.63983e-09	15.01	13.77	15.46	11.99	15.52	14.26	12.05	20.93	31.49	30.38	24.59	19.52
PtXaTreH.01G118300	Cinnamoyl-CoA reductase-like SNL6	AT2G23910.1	NAD(P)-binding Rossmann-fold superfamily protein		-1.39	3.1792e-11	1.60014e-09	19.43	18.44	13.05	13.07	21.84	12.36	18.53	4.65	4	7.53	9.4	5.96
PtXaTreH.01G122100	Protein phosphatase 2C 29	AT2G35350.1	poltergeist like 1		0.614	0.001	0.005	3.74	4.16	3.48	4.47	6.56	3.48	4.1	9.47	5.39	5.79	5.19	6.8
PtXaTreH.01G125800	BOI-related E3 ubiquitin-protein ligase 1	AT1G32740.1	SBP (S-ribonuclease binding protein) family protein		-1.06	9.06804e-18	1.65703e-15	8.68	7.98	7.76	6.94	7.4	6.42	7.28	4.64	3.5	2.81	3.57	3.32
PtXaTreH.01G125900	FCS-Like Zinc finger 2	AT4G17670.1	senescence-associated family protein (DUF581)		-0.95	1.99057e-08	4.97453e-07	37.58	32.86	27.28	24.97	32.58	29.41	27.53	22.75	13.95	16	14.83	9.8
PtXaTreH.01G126100	Beta-amylase 3, chloroplastic	AT4G17090.1	chloroplast beta-amylase		0.956	6.67336e-07	1.08205e-05	6.33	11.45	5.09	5.66	5.74	8.41	5.52	10.61	16.59	11.51	14.09	13.39
PtXaTreH.01G128200	Expansin-like B1	AT4G17030.1	expansin-like B1		-1.12	2.46762e-09	7.73981e-08	30.74	36.46	35.75	25.69	17.94	37.26	32.15	15.34	14.64	19.31	10.69	10.71
PtXaTreH.01G128400	Bax inhibitor 1	AT5G47120.1	BAX inhibitor 1		0.846	4.35623e-07	7.45236e-06	41.01	50.47	37.07	45.56	41.46	42.63	43.44	48.25	72.33	118.71	76.16	69.53
PtXaTreH.01G129100					-1.03	8.20982e-06	9.73271e-05	23.13	22.21	15.29	13.75	19.3	11.57	14.09	14.18	6.34	5.6	8.26	7.09
PtXaTreH.01G129200	Protein ECERIFERUM 26-like	AT5G02890.1	HXXXD-type acyl-transferase family protein		-0.62	1.70211e-07	3.27073e-06	102.69	114.83	107.1	94.63	105.72	105.46	94.56	64.31	58.44	89.94	69.55	53.7
PtXaTreH.01G131400	Transcription factor KUA1	AT5G47390.1	myb-like transcription factor family protein		0.761	3.60492e-17	5.94377e-15	7.29	7.44	8.03	6.51	8.46	7.44	7.72	11.13	13	12.26	14.26	13.14
PtXaTreH.01G132800	VAN3-binding protein	AT4G17350.1	auxin canalization protein (DUF828)		1.41	7.36417e-24	3.84129e-21	15.83	25.36	15.25	17.13	21.18	19.12	22.07	41.53	58.47	49.99	58.77	47.33
PtXaTreH.01G133700	WAT1-related protein At5g47470	AT5G47470.2	Nodulin MtN21 /EamA-like transporter family protein		-0.73	1.2669e-06	1.90493e-05	12.01	11.02	8.67	7.47	10.6	8.7	11.97	5.54	5.65	8.27	5.52	5.09
PtXaTreH.01G134200					-0.98	3.06035e-07	5.44318e-06	62.57	67.22	52.42	38.04	67.02	46.93	56.83	41.19	22.62	31.72	26.84	17.53
PtXaTreH.01G134900	Copper-transporting ATPase RAN1	AT5G44790.1	copper-exporting ATPase / responsive-to-antagonist 1 / copper-transporting ATPase (RAN1)		0.802	1.88198e-10	7.91671e-09	5.16	5.5	5.24	5.3	6.86	5.4	5.72	7.77	9.66	8.86	13	9.2
PtXaTreH.01G135800	C-type lectin receptor-like tyrosine-protein kinase At1g52310	AT1G52310.1	protein kinase family protein / C-type lectin domain-containing protein		-0.79	1.04218e-07	2.13717e-06	15.3	14.29	16.52	14.91	15.63	15.31	16.9	12.41	7.29	6.84	11.1	6.97
PtXaTreH.01G136800	ATPase 10, plasma membrane-type	AT1G17260.1	autoinhibited H[+]-ATPase isoform 10	AHA10, TT13 (flavonoid)	-0.77	2.91798e-09	9.05015e-08	55.18	39.18	38.26	40.5	45.89	33.23	36.03	23.72	21.21	26.07	28.19	20.89
PtXaTreH.01G137900	Pectinesterase 3	AT3G14310.1	pectin methylesterase 3		-1.16	1.71286e-08	4.3719e-07	27.7	47.13	20.22	28.92	41.15	23.78	20.73	14.02	14.34	14.79	14.23	9.01
PtXaTreH.01G138000	Pectinesterase 3	AT3G14310.1	pectin methylesterase 3		-0.93	3.35518e-08	7.96828e-07	19.1	31.27	15.98	22.18	28.09	18.06	15.46	11.72	11.72	11.53	11.37	9.61
PtXaTreH.01G138700	FCS-Like Zinc finger 18	AT1G53885.1	linoleate 9S-lipoxygenase-4 protein, putative (DUF581)		1.8	3.25182e-09	9.9777e-08	3.18	1.74	2.35	3.15	7.23	1.55	2.67	10.61	11.04	8.1	15.36	9.31
PtXaTreH.01G139400	Auxin-responsive protein SAUR78	AT1G72430.1	SAUR-like auxin-responsive protein family		-1.56	3.05277e-16	4.19048e-14	9.57	12.98	9.72	8.61	8.1	8.25	8.43	4.93	2.83	3.18	2.67	1.94
PtXaTreH.01G139500	Chaperone protein DnaJ	AT3G14200.1	Chaperone DnaJ-domain superfamily protein	DNAJ/HSP40	1.44	9.31821e-11	4.25008e-09	2.9	2.45	3.03	2.51	2.79	2.89	4.03	4.88	8.42	13.97	6.27	6.24
PtXaTreH.01G139700	Dormancy-associated protein homolog 4				0.837	1.3522e-05	0	4.47	9.27	8.2	6.87	6.49	7.67	6.02	12.31	15.51	7.95	10.22	16.08
PtXaTreH.01G140400	Protein TIFY 10A	AT1G19180.1	jasmonate-zim-domain protein 1		1.59	4.41506e-13	3.19052e-11	5.36	3.33	3.16	3.45	8.66	5.02	4.81	13.2	14.64	13.52	18.48	12.69
PtXaTreH.01G141700	Linoleate 13S-lipoxygenase 3-1, chloroplastic	AT1G17420.1	lipoxygenase 3		2.02	2.04182e-09	6.55233e-08	12.83	14.34	9.17	17.71	32.79	11.35	17.56	56.91	47.82	61.03	87.94	79.74
PtXaTreH.01G141800	Trimethyltridecatetraene synthase	AT5G07990.1	Cytochrome P450 superfamily protein		-1.04	1.51741e-06	2.23361e-05	91.98	61.69	75.47	98.05	99.35	68.42	81.36	25.29	22.4	39.9	57.82	54.01
PtXaTreH.01G143800	Developmentally-regulated G-protein 2	AT1G72660.2	P-loop containing nucleoside triphosphate hydrolases superfamily protein		-0.85	3.06491e-14	2.80924e-12	8.79	8.74	9.39	8.22	9.29	9.33	6.65	5.39	4.61	3.96	4.67	5.28
PtXaTreH.01G145100	Uncharacterized protein At1g15400	AT1G80180.1	hypothetical protein		0.722	1.29083e-06	1.93584e-05	7.62	7.33	5.69	7.16	6.94	7.07	8.93	8.92	12.3	12.91	13.28	12.28
PtXaTreH.01G146900		AT1G52720.1	hypothetical protein		0.864	1.24584e-11	6.80798e-10	46.81	66.06	59.11	60.36	58.71	69.01	68.8	93.88	128.75	132.09	90.27	109.24
PtXaTreH.01G147600	Plastidic ATP/ADP-transporter	AT1G80300.1	nucleotide transporter 1		1.16	7.31473e-16	9.53874e-14	11	8.25	12.78	14.5	11.04	13.21	13.35	20.58	28.2	30.34	30.71	23.41
PtXaTreH.01G152100	Heat shock 70 kDa protein 15	AT1G79930.1	heat shock protein 91	HSP70	0.641	1.20327e-07	2.42178e-06	42.1	39.18	46.69	49.82	42.09	45.25	46.58	49.63	64.2	85.5	69.11	76.81
PtXaTreH.01G153200					-1.14	2.38134e-24	1.4233e-21	41.34	40.06	35.54	40.59	40.3	33.18	38.41	20.77	17.27	14.79	16.53	17.09
PtXaTreH.01G153500	Pyridoxal 5'-phosphate synthase-like subunit PDX1.2	AT3G16050.1	pyridoxine biosynthesis 1.2		3.32	1.45255e-13	1.15756e-11	26.32	24.3	23.19	54.16	27.54	29.83	50.74	77.28	216.82	691.41	291	393.94
PtXaTreH.01G158800		AT1G52140.1	Avr9/Cf-9 rapidly elicited protein		1.18	4.25789e-06	5.49503e-05	4.75	5.34	3.99	5.75	5.44	3.88	4.9	5.29	5.53	16.82	13.53	13.49
PtXaTreH.01G160600					1.11	0.001	0.004	1.88	7.21	7.11	3.61	4.64	7.07	3.36	11.61	16.48	4.46	9.24	11.6
PtXaTreH.01G169400	Protein POST-ILLUMINATION CHLOROPHYLL FLUORESCENCE INCREASE, chloroplastic	AT3G15840.1	post-illumination chlorophyll fluorescence increase		0.633	1.2745e-08	3.36844e-07	9.8	9.25	10.19	9.55	10.16	11.72	8.62	16.82	18.43	15.01	13.59	12.36
PtXaTreH.01G169700		AT1G15760.1	Sterile alpha motif (SAM) domain-containing protein		-0.61	1.41791e-05	0	10.62	15.37	13.24	14.36	10.87	10.81	12.37	9.85	9.55	7.34	7.53	6.24
PtXaTreH.01G173100	Basic blue protein	AT2G02850.1	plantacyanin		-1.02	1.54467e-11	8.22174e-10	78.63	61.46	72.33	68.27	50.82	50.55	49.92	37.91	21.83	28.97	31.97	30.22
PtXaTreH.01G178200	Protein FAF-like, chloroplastic	AT5G22090.2	FAF-like protein (DUF3049)		-1.26	1.71342e-14	1.66069e-12	8.66	5.98	5.82	5.7	6.82	5.21	5.94	3.23	2.66	2.53	2.99	1.59
PtXaTreH.01G178800	BEL1-like homeodomain protein 1	AT2G35940.3	BEL1-like homeodomain 1		-0.74	4.97277e-09	1.44689e-07	13.62	16.11	13.31	12.16	15.37	14.66	13.06	10.82	8.26	6.05	7.88	8.84
PtXaTreH.01G179600	Apoptosis-inducing factor homolog B	AT3G44190.1	FAD/NAD(P)-binding oxidoreductase family protein		0.923	1.83988e-09	5.97108e-08	5.13	5.37	4.83	4.58	5.08	5	6.59	6.88	9.53	13.61	9.12	10.17
PtXaTreH.01G180600	Transcription factor SRM1	AT5G04760.1	Duplicated homeodomain-like superfamily protein		2.7	2.03495e-26	1.8244e-23	1.28	1.05	0.892	1.69	2.05	1.97	1.54	5.46	12.89	11.14	12.95	6.23
PtXaTreH.01G187600	Box C/D snoRNA protein 1	AT1G04945.3	HIT-type Zinc finger family protein		-0.64	3.33399e-08	7.93765e-07	7.61	6.43	8.92	7.61	6.76	6.76	5.99	5.01	4.33	3.93	5.11	4.49
PtXaTreH.01G190100	F-box/kelch-repeat protein SKIP25	AT1G31350.2	KAR-UP F-box 1		1.01	8.61943e-08	1.81805e-06	3.49	3.55	2.79	3.31	4.28	2.18	2.83	5.46	4.86	9.57	6.22	5.97
PtXaTreH.01G190700	AAA-ATPase At4g25835	AT4G25835.1	P-loop containing nucleoside triphosphate hydrolases superfamily protein		-0.72	4.47301e-10	1.71559e-08	5.92	8.4	6.82	5.99	7.38	5.9	5.35	3.88	3.91	3.67	4.21	4
PtXaTreH.01G191100	Major facilitator superfamily domain-containing protein 12	AT3G60070.2	Major facilitator superfamily protein		-0.8	1.535e-07	2.98966e-06	8.11	8.3	6.73	6.03	7.92	5.82	6.66	5.14	4.13	3.71	4.42	2.59
PtXaTreH.01G193000	Receptor-like protein kinase HERK 1	AT3G46290.1	hercules receptor kinase 1		-0.69	4.94238e-15	5.35064e-13	9.03	8.19	7.36	7.04	8.08	8.48	7.32	4.61	5.19	4.72	5.36	4.45
PtXaTreH.01G203300	Serine/threonine-protein kinase BSK5	AT5G59010.1	kinase with tetratricopeptide repeat domain-containing protein		0.594	1.02456e-07	2.10707e-06	15.79	17.66	13.17	17.02	17.16	15.38	15.41	20.79	22.93	21.16	24.39	30.45
PtXaTreH.01G205200	Uncharacterized RNA-binding protein C25G10.01	AT4G35785.2	RNA-binding (RRM/RBD/RNP motifs) family protein		2.39	2.99799e-14	2.75671e-12	26.17	30.53	24.44	43.44	25.54	38.88	56.07	80.69	191.33	294.6	168.56	179.08
PtXaTreH.01G211000	Protein GAST1	AT3G10185.1	Gibberellin-regulated family protein		0.832	1.66465e-05	0	106.46	147.44	141.19	196.51	119.5	112.38	205.26	328.61	216.26	181.27	244.31	331.75
PtXaTreH.01G211600	17.3 kDa class I heat shock protein	AT1G07400.1	HSP20-like chaperones superfamily protein	HSP20	6.81	4.92937e-24	2.66827e-21	1.83	1.71	1.86	4.22	1.2	1.59	3.88	14.65	143	738.86	137.65	261.98
PtXaTreH.01G213900	Chaperonin-like RbcX protein 2, chloroplastic	AT5G19855.1	Chaperonin-like RbcX protein		0.632	3.85587e-06	5.04428e-05	7.53	9.08	6.65	6.81	8.56	7.57	6.54	11.5	15	12.03	11.07	8.23
PtXaTreH.01G218400	Peptidyl-prolyl cis-trans isomerase FKBP42	AT3G21640.1	FKBP-type peptidyl-prolyl cis-trans isomerase family protein		0.747	8.22351e-09	2.27726e-07	6.92	8.12	8.22	8.44	8.72	9.31	9.26	10.48	15.02	18.22	13.03	13.58
PtXaTreH.01G219000	Actin-related protein 7	AT3G60830.1	actin-related protein 7		0.627	2.71325e-05	0	3.14	2.77	4.45	3.69	3.11	3.9	4.36	4.79	5.65	6.96	4.6	6.09
PtXaTreH.01G221100					0.635	4.82418e-06	6.11581e-05	69.81	93.95	51.19	69.19	90.91	62.99	64.97	116.85	113	108.73	96.62	119.76
PtXaTreH.01G227100		AT5G12300.1	Calcium-dependent lipid-binding (CaLB domain) family protein		-1.04	5.95315e-12	3.48551e-10	14.01	15.24	12.08	11.25	14.1	10.5	10.48	7.95	5.97	4.25	6.32	5.62
PtXaTreH.01G235000	Heat shock 70 kDa protein, mitochondrial	AT5G09590.1	mitochondrial HSO70 2	HSP70	1.31	3.77586e-09	1.13788e-07	22.9	17.14	29.27	29.98	21.4	25.86	22.83	30.95	50.5	101.87	47.84	67.1
PtXaTreH.01G236300	Heat shock protein 81-3	AT5G56000.1	HEAT SHOCK PROTEIN 81.4	HSP90	1.82	9.5602e-16	1.19824e-13	206.01	198.81	229.98	383.48	229.48	241.21	373.35	471.49	810.54	1367.03	983.47	1039.36
PtXaTreH.01G236900	Malate dehydrogenase, glyoxysomal	AT2G22780.1	peroxisomal NAD-malate dehydrogenase 1		0.739	4.91385e-08	1.10567e-06	2.88	3.02	3.43	3.15	3.66	3.95	2.65	5.88	6.7	4.39	4.61	5.39
PtXaTreH.01G237500	DUF21 domain-containing protein At2g14520	AT2G14520.1	CBS domain protein (DUF21)		0.719	4.80983e-22	1.94351e-19	21.05	23.63	22.39	22.7	24.84	20.87	23.93	38.52	39.26	38.27	37.74	32.33
PtXaTreH.01G239000	Probable zinc metallopeptidase EGY3, chloroplastic	AT1G17870.1	ethylene-dependent gravitropism-deficient and yellow-green-like 3		1.95	1.9697e-06	2.80579e-05	3.22	3.26	4.06	3.28	3.13	3.79	3.41	4.7	14.75	31.09	5.8	9.83
PtXaTreH.01G243000	Zinc finger protein ZAT10	AT1G27730.1	salt tolerance zinc finger		0.955	4.22177e-05	0	27	40.45	18.22	23.48	54.29	27	23.52	65.76	47.64	58.26	42.99	80.01
PtXaTreH.01G245000	Snakin-1	AT5G59845.1	Gibberellin-regulated family protein		0.594	0.001	0.003	127.47	171.75	124.39	111.59	122.83	118.92	218.93	256.94	178.12	183.7	244.9	204.53
PtXaTreH.01G245400	Probable indole-3-acetic acid-amido synthetase GH3.1	AT2G14960.1	Auxin-responsive GH3 family protein		1.09	5.82548e-06	7.22244e-05	4.12	6.86	3.89	5.38	12.42	8.23	7.59	15.97	13.26	10.84	18.36	14.92
PtXaTreH.01G247800	D-3-phosphoglycerate dehydrogenase 1, chloroplastic	AT4G34200.1	D-3-phosphoglycerate dehydrogenase		0.694	5.57886e-05	0.001	9.54	7.94	11.88	14.18	9.06	12.35	12.32	13.88	13.55	17.05	19.53	24.84
PtXaTreH.01G248700	Cyclin-D3-1	AT4G34160.1	CYCLIN D3;1		-0.76	2.09853e-09	6.72679e-08	5.94	6.09	4.83	5.68	7.74	4.88	5.45	3.83	3.04	3.43	3.37	3.27
PtXaTreH.01G250200	Probable E3 ubiquitin ligase SUD1	AT4G34100.1	RING/U-box superfamily protein		0.733	3.05852e-10	1.21869e-08	16.08	17.72	16.78	18.33	17.6	18.54	18.96	22.75	31.79	38.24	26.27	27.33
PtXaTreH.01G255500	Bifunctional riboflavin biosynthesis protein RIBA 1, chloroplastic	AT5G64300.1	GTP cyclohydrolase II		0.936	3.85155e-11	1.90512e-09	16.25	17.87	13.77	16.91	23.74	18.94	14.13	31.41	30.06	27.09	38.02	38.69
PtXaTreH.01G256000	ABC transporter G family member 11	AT1G17840.1	white-brown complex-like protein		-0.7	4.67244e-07	7.9318e-06	8.08	11.16	10.71	8.72	11.56	12.81	8.92	5.96	5.58	5.19	7.95	6.68
PtXaTreH.01G256800	Serine carboxypeptidase-like 18	AT1G33540.1	serine carboxypeptidase-like 18		-0.75	1.46248e-06	2.16051e-05	9.83	8.15	7.17	10.5	11.01	6.96	8.07	4.98	4.71	4.85	7.1	4.39
PtXaTreH.01G258600	Receptor like protein kinase S.2	AT2G32800.1	protein kinase family protein		0.668	6.12367e-08	1.33598e-06	7.48	6.73	7.11	8.26	7.08	6.97	9.85	11.16	12.04	15.21	11.77	10.22
PtXaTreH.01G266200	NAC domain-containing protein 83	AT5G13180.1	NAC domain containing protein 83		0.76	4.54114e-13	3.26518e-11	14.88	17.52	13.85	13.86	19.06	15.02	16.5	26.29	24.95	23.63	30.56	27.63
PtXaTreH.01G266300	Glycerophosphodiester phosphodiesterase GDPD1, chloroplastic	AT3G02040.1	senescence-related gene 3		1.31	1.1264e-13	9.15447e-12	2.13	2.56	2.86	3.1	3.01	3.09	2.7	6	7.12	10.44	4.87	5.75
PtXaTreH.01G266900	Glutaredoxin-C1	AT5G14070.1	Thioredoxin superfamily protein		-0.65	6.89218e-05	0.001	7.9	8.52	7.98	7.62	10.6	5.33	8.37	5.97	5.62	3.92	5.45	4.39
PtXaTreH.01G270000	1,4-dihydroxy-2-naphthoyl-CoA synthase, peroxisomal	AT1G60550.1	enoyl-CoA hydratase/isomerase D		0.595	7.83242e-05	0.001	13.48	10.48	17.3	16.16	12.37	18.36	12.53	23.33	26.92	21.29	16.8	19.83
PtXaTreH.01G272700	Probable adenylate kinase 7, mitochondrial	AT3G01820.1	P-loop containing nucleoside triphosphate hydrolases superfamily protein		0.636	5.03086e-05	0	10.97	10.52	14.61	13.6	11	12.55	12.34	15.2	18.63	27.06	13.46	20.26
PtXaTreH.01G274800	Lysine histidine transporter 1	AT5G40780.1	lysine histidine transporter 1		0.613	1.67404e-09	5.52029e-08	30.68	39.36	29.31	37.5	42.49	35.42	34.32	51.06	51.91	51.18	58.16	58.2
PtXaTreH.01G282700	Serine/threonine-protein kinase STY13	AT5G50180.1	Protein kinase superfamily protein		0.825	5.97377e-15	6.32404e-13	10.08	11.41	9.57	11.69	13.65	9.75	11.64	17.77	21.86	18.08	20.85	19.27
PtXaTreH.01G289000	Gibberellin-regulated protein 14	AT5G14920.1	Gibberellin-regulated family protein		-0.62	2.299e-05	0	688.24	535.07	578	618.01	580.94	528.82	398.3	407.84	334.99	449.71	368.63	255.39
PtXaTreH.01G292800					0.859	4.73153e-21	1.63545e-18	13.14	13.56	12.64	12	15.77	11.74	11.75	21.18	23.78	25.62	23.6	22.44
PtXaTreH.01G295900	Protein PLASTID TRANSCRIPTIONALLY ACTIVE 12, chloroplastic	AT2G34640.1	plastid transcriptionally active 12		0.809	1.60036e-11	8.43986e-10	10.41	8.37	12.4	12.81	10.29	13.31	9.83	18.65	22.48	19.01	16.89	19.51
PtXaTreH.01G299700	Serine acetyltransferase 3, mitochondrial	AT3G13110.1	serine acetyltransferase 2;2		0.682	8.6226e-06	0	7.38	12.11	13.79	11.27	9.65	12.27	11.02	12.92	18.42	16.87	19.2	20.87
PtXaTreH.01G300900					-0.8	1.11048e-10	4.90886e-09	12.17	14.09	13.37	13.89	12.81	14.56	14.45	9.78	8.43	5.92	6.2	8.48
PtXaTreH.01G305400	Nuclear transcription factor Y subunit A-7	AT1G30500.2	nuclear factor Y, subunit A7		0.715	1.36142e-07	2.68807e-06	13.41	13.61	13.2	13.82	13.62	15.96	15.81	16.08	25.12	30.71	21.86	22.19
PtXaTreH.01G311200	C2 domain-containing protein At1g53590	AT1G53590.1	Calcium-dependent lipid-binding (CaLB domain) family protein		1.49	2.02937e-23	1.0038e-20	12.06	15.38	11.74	11.58	17.77	13.28	13.47	26.83	45.55	44.33	40.43	32.19
PtXaTreH.01G316200	Protein GRAVITROPIC IN THE LIGHT 1	AT1G53380.2	hypothetical protein (DUF641)		-0.69	5.04759e-12	2.97964e-10	13.64	12.66	11.82	15.32	13.62	11.35	13.7	8.7	8.02	7.68	9.17	6.94
PtXaTreH.01G316400	Polyphenol oxidase, chloroplastic				-0.66	0	0.001	104.77	61.68	106.38	108.99	77.46	98.48	79.31	48.68	41.49	76.66	69.79	50.23
PtXaTreH.01G320100	9-cis-epoxycarotenoid dioxygenase NCED1, chloroplastic	AT3G14440.1	nine-cis-epoxycarotenoid dioxygenase 3		1.45	9.37026e-12	5.25046e-10	11.35	14.56	12.33	17.11	13.44	17.67	17.03	18.73	41.33	58.36	49.51	33.26
PtXaTreH.01G324300		AT1G53035.2	transmembrane protein		-0.78	4.99303e-08	1.12173e-06	16.1	16.85	14.11	12.92	17.64	14.82	18.73	10.81	11.09	8.6	8.03	6.86
PtXaTreH.01G324600					1.86	9.53655e-18	1.72072e-15	15.69	13.56	19.87	25.79	21.24	25.45	21.37	41.65	55.81	99.2	67.34	106.25
PtXaTreH.01G327700	NAC domain-containing protein JA2L	AT4G27410.3	NAC (No Apical Meristem) domain transcriptional regulator superfamily protein		1.24	1.32953e-09	4.52465e-08	11.34	15.5	12.33	12.62	13.08	23.74	12.95	23.07	45.09	41.79	35.57	24.27
PtXaTreH.01G332700	G-type lectin S-receptor-like serine/threonine-protein kinase At4g27290	AT4G27290.2	S-locus lectin protein kinase family protein		-0.64	0	0.002	6.2	8.44	6.19	7.31	7.25	5.69	5.52	5.48	5.11	3.63	4.48	2.37
PtXaTreH.01G332800	G-type lectin S-receptor-like serine/threonine-protein kinase SD1-1	AT4G27290.2	S-locus lectin protein kinase family protein		-0.6	9.11911e-05	0.001	6.87	9.35	6.77	6.77	7.85	6.36	6.41	6.05	5.09	3.95	5.25	3.11
PtXaTreH.01G350200	ACT domain-containing protein ACR10	AT2G36840.1	ACT-like superfamily protein		-0.64	0.001	0.004	6.85	7.99	4.86	4.68	6.54	4.82	7.67	4.01	4.45	4.37	4.62	2.25
PtXaTreH.01G350800	Pectinesterase 3	AT1G53840.1	pectin methylesterase 1		0.968	6.63555e-05	0.001	3.73	5.46	3.44	5.51	8.59	3.06	4.64	12.67	6.51	7.11	11.08	10.39
PtXaTreH.01G354900	Protein DMR6-LIKE OXYGENASE 1	AT4G10500.1	2-oxoglutarate (2OG) and Fe(II)-dependent oxygenase superfamily protein		0.668	3.29579e-05	0	27.78	44.66	33.19	37.91	31.72	31.02	21.17	51.41	55.31	39.78	47.11	62.79
PtXaTreH.01G355100	Probable F-box protein At2g36090	AT2G36090.1	F-box family protein		1.5	0	0.001	4.02	5.85	2.15	3.64	10.4	2.67	2.51	16.77	12.92	9.09	15.16	8.92
PtXaTreH.01G355300	B3 domain-containing transcription factor NGA1	AT2G46870.1	AP2/B3-like transcriptional factor family protein		-0.7	7.35117e-08	1.57504e-06	7.2	6.39	5.95	4.86	6.17	4.67	5.47	4.07	3.75	3.36	3.79	2.71
PtXaTreH.01G356700	RING-H2 finger protein ATL79	AT5G47610.1	RING/U-box superfamily protein		1.55	8.65567e-24	4.43433e-21	4.02	5.85	4.58	7.04	4.91	4.42	6.11	13.83	18.05	17.75	12.23	14.8
PtXaTreH.01G358100	Probable aquaporin NIP5-1	AT4G10380.1	NOD26-like intrinsic protein 5;1		0.71	1.39567e-05	0	38.13	43.17	42.99	47.36	52.4	43.15	38.55	42.14	61.94	91.78	86.42	72.55
PtXaTreH.01G358500	2-oxoglutarate-dependent dioxygenase DAO	AT1G14130.1	2-oxoglutarate (2OG) and Fe(II)-dependent oxygenase superfamily protein		0.683	2.35696e-07	4.33455e-06	4.48	6.17	4.57	4.67	5.33	4.97	4.9	6.76	7.91	10.75	7.68	6.69
PtXaTreH.01G358800	Subtilisin-like serine-protease S	AT4G10550.3	Subtilase family protein		-0.61	7.28589e-09	2.04726e-07	13.67	13.96	11.96	10.2	10.82	14.43	11.77	8.46	8.61	6.95	7.97	8.41
PtXaTreH.01G359100	Protein PIN-LIKES 3	AT1G76520.2	Auxin efflux carrier family protein		-0.7	1.85689e-09	6.01946e-08	7.23	7.77	6.37	6.82	6.77	7.3	5.56	4.79	4.89	4.06	3.77	3.32
PtXaTreH.01G367000	Berberine bridge enzyme-like 15	AT2G34790.1	FAD-binding Berberine family protein		-1	1.39239e-06	2.06976e-05	207.55	169.84	172.13	193.79	182.06	163.68	98.17	124.52	92.64	83	77.7	43.69
PtXaTreH.01G369900	Heat shock cognate protein 80	AT5G56000.1	HEAT SHOCK PROTEIN 81.4	HSP90	0.93	1.01596e-08	2.76798e-07	296.11	268.56	361.87	440.48	319.48	351.7	413.03	448.58	556.84	808.8	670.18	831.79
PtXaTreH.01G371400	Fructose-bisphosphate aldolase 5, cytosolic	AT4G26530.3	Aldolase superfamily protein		0.723	0.001	0.004	5.31	6.91	7.82	8.01	8.48	7.46	4.46	16.85	14.83	8.34	8.24	8.41
PtXaTreH.01G372700	Chaperone protein dnaJ 11, chloroplastic	AT3G13310.1	Chaperone DnaJ-domain superfamily protein	DNAJ/HSP40	1.4	4.9892e-07	8.3901e-06	12.14	15.73	13.97	14.13	9.58	12.37	17	13.35	21.59	43.62	35.49	64.02
PtXaTreH.01G373100	Berberine bridge enzyme-like 8	AT1G30700.1	FAD-binding Berberine family protein		-0.64	0	0.002	9.8	17.57	10.75	10.14	10.09	8.81	9.43	7.72	6.61	5.74	9.03	5.66
PtXaTreH.02G001700	Protein MIZU-KUSSEI 1	AT1G21050.2	MIZU-KUSSEI-like protein (Protein of unknown function, DUF617)		-1.56	1.77795e-20	5.45047e-18	11.19	10.29	10.14	9.51	8.32	8.51	7.17	4.42	3.65	2.56	2.28	2.65
PtXaTreH.02G002300	Splicing factor U2af small subunit B	AT5G42820.1	Zinc finger C-x8-C-x5-C-x3-H type family protein		0.893	1.42167e-08	3.70786e-07	10.4	11.47	13.84	14.22	12.42	14.28	18.74	18.67	22.34	31.78	25.57	27.65
PtXaTreH.02G005200	RING-H2 finger protein ATL8	AT1G76410.1	RING/U-box superfamily protein		-0.9	1.76426e-08	4.49511e-07	14.44	13.48	11.86	10.63	16.66	11.55	14.31	8.37	6.3	5.74	9.12	5.51
PtXaTreH.02G011400	Ubiquitin-like domain-containing protein CIP73	AT5G42220.1	Ubiquitin-like superfamily protein		0.765	3.46725e-05	0	9.31	7.93	9.68	9.59	10.25	10.51	9.55	9.97	17.79	26.33	12.96	13.59
PtXaTreH.02G011900	Rop guanine nucleotide exchange factor 1	AT4G38430.1	rho guanyl-nucleotide exchange factor 1		-0.72	2.48518e-14	2.32997e-12	5.82	6.34	6	5.05	5.71	5.43	5.59	3.6	3.69	3.42	3.7	2.65
PtXaTreH.02G012300	Protein GDAP2 homolog	AT4G35750.1	SEC14 cytosolic factor family protein / phosphoglyceride transfer family protein		0.83	1.44394e-06	2.13642e-05	3.64	6.58	5.58	4.42	4.09	6.07	5.86	7.36	9.31	8.07	8.37	12.66
PtXaTreH.02G015600	Probable cinnamyl alcohol dehydrogenase 6	AT4G39330.1	cinnamyl alcohol dehydrogenase 9	CAD	-0.79	5.16184e-06	6.50079e-05	76.95	55.24	59.62	72.08	83.96	57.05	55.66	29.62	26.39	35.68	53.6	44
PtXaTreH.02G016200	GDSL esterase/lipase EXL3	AT1G75900.1	GDSL-like Lipase/Acylhydrolase superfamily protein		-1.84	4.96436e-13	3.52531e-11	5.49	4.41	6.85	7.11	5.87	8.43	7.17	1.7	1.92	2.1	2.65	0.525
PtXaTreH.02G017000	ABC transporter B family member 13	AT1G27940.1	P-glycoprotein 13		-0.78	4.6445e-07	7.88906e-06	13.66	11.81	12.07	11.97	14.54	12.29	12.85	9.61	9.04	6.13	7.66	4.49
PtXaTreH.02G018000	Chaperone protein dnaJ 11, chloroplastic	AT2G17880.1	Chaperone DnaJ-domain superfamily protein	DNAJ/HSP40	1.08	0.001	0.004	16.57	52.03	19.51	18.23	39.4	19.89	21.18	70.54	58.2	38.95	54.18	58.91
PtXaTreH.02G018100	Chaperone protein dnaJ 11, chloroplastic	AT2G17880.1	Chaperone DnaJ-domain superfamily protein	DNAJ/HSP40	1.59	2.80371e-22	1.18288e-19	92.37	138.32	128.42	159.56	168.4	119.45	122.87	277.44	375.24	442.13	365.53	527.24
PtXaTreH.02G021600	Auxin-responsive protein SAUR50	AT1G75590.1	SAUR-like auxin-responsive protein family		-0.79	0	0.001	11.08	7.94	13.48	8.51	14.9	9.47	11.6	9.3	7.13	4.8	5.52	4.67
PtXaTreH.02G022500	Cytochrome P450 83B1	AT4G31500.1	cytochrome P450, family 83, subfamily B, polypeptide 1		-0.83	5.77921e-08	1.27147e-06	33.82	36.1	38.26	41.61	39.03	50.62	25.1	22.81	23.42	24.91	17.13	17.64
PtXaTreH.02G025100	Protein WALLS ARE THIN 1	AT1G75500.1	Walls Are Thin 1		-0.6	1.92836e-06	2.75649e-05	247.57	288.6	208.46	236.79	265.53	192.92	212.49	149.19	153.44	180.26	172.07	117.34
PtXaTreH.02G025300	Purple acid phosphatase 2	AT2G16430.2	purple acid phosphatase 10		-0.78	1.60759e-10	6.83679e-09	22.46	19.64	15.02	16.59	21.02	16.96	17.41	10.23	10.62	12.66	11.02	8.64
PtXaTreH.02G026700	Peroxidase 9	AT1G44970.1	Peroxidase superfamily protein		-0.8	8.54047e-06	0	18.94	13.53	14.65	14.67	13.21	12.85	7.42	10.11	7.64	7.59	6.84	6.61
PtXaTreH.02G027400	bZIP transcription factor 44	AT1G75390.1	basic leucine-zipper 44		-1.03	2.00526e-08	5.00252e-07	20.28	20.23	14.68	15.69	19.79	16.85	18.21	11.62	7.64	6.55	11.77	5.55
PtXaTreH.02G027500					-0.93	2.88544e-05	0	26.8	29.45	15.94	27.24	30.25	21.11	21.03	17.41	16.04	8.72	11.6	8.77
PtXaTreH.02G027900	Cyclin-T1-3	AT4G19600.1	Cyclin family protein		0.725	4.81638e-07	8.14936e-06	2.84	3.88	2.74	2.92	4.1	2.5	3.36	6.12	4.39	5.93	5.12	4.54
PtXaTreH.02G029100	Bifunctional dihydroflavonol 4-reductase/flavanone 4-reductase	AT5G42800.1	dihydroflavonol 4-reductase	DFR1 (flavonoid)	-1.4	2.44729e-10	1.00158e-08	251.2	228.39	165.79	192.08	250.24	155.27	220.65	55.02	42.92	106.12	121.51	67.42
PtXaTreH.02G030400	Zinc-finger homeodomain protein 5	AT1G75240.1	homeobox protein 33		-0.67	1.31098e-12	8.72635e-11	12.97	11.75	13.4	12.05	13.94	11.17	13.33	9.33	7.47	6.87	8.19	7.56
PtXaTreH.02G031400	ABC transporter I family member 19	AT1G03905.1	P-loop containing nucleoside triphosphate hydrolases superfamily protein		-0.59	1.73317e-06	2.51507e-05	29.87	29.29	26.22	22.41	24.19	22.21	18.31	19.16	15.36	16.05	15.45	15.1
PtXaTreH.02G034700					-1.21	2.14155e-08	5.31018e-07	25.92	54.82	40.4	35.36	37.98	33	28.62	20.76	17.72	11.08	17.16	9.76
PtXaTreH.02G034800	Transcription factor bHLH155	AT2G31280.3	transcription factor bHLH155-like protein		-1.15	3.3569e-16	4.58601e-14	22.89	19.78	19	17.87	22.17	18.48	14.55	11.66	8.92	7.43	8.22	6.76
PtXaTreH.02G036300	Cytochrome P450 94A1	AT5G63450.2	cytochrome P450, family 94, subfamily B, polypeptide 1		1.43	5.76926e-13	4.04688e-11	18.76	14.45	15.32	15.82	20.3	10.49	23.5	32.94	49.4	49.19	62.45	32.45
PtXaTreH.02G037100	Ethylene-responsive transcription factor 9	AT5G44210.1	erf domain protein 9		-0.84	0	0.001	7.99	7.72	6.13	6.49	10.94	7.49	5.75	4.38	4.59	4.54	2.13	5.32
PtXaTreH.02G037500	PRA1 family protein F2	AT1G55190.1	PRA1 (Prenylated rab acceptor) family protein		-0.85	1.90238e-10	7.9824e-09	7.99	9.81	7.75	7.97	9.65	7.56	7.83	5.9	5.23	3.83	4.03	3.93
PtXaTreH.02G041200	Heat stress transcription factor A-6b	AT3G22830.1	heat shock transcription factor A6B	HSF	2.95	2.23833e-12	1.40208e-10	0.923	1.61	1.4	3.62	0.931	1.51	3.16	6.62	13.44	20.26	15.66	16.05
PtXaTreH.02G041800	Protein LIFEGUARD 4	AT1G03070.3	Bax inhibitor-1 family protein		3.17	8.44901e-16	1.08697e-13	8.67	7.47	8.21	12.86	8	9.18	10.05	20.39	70.7	175.1	58.87	87.5
PtXaTreH.02G043600		AT3G22530.1	heat shock protein		-0.87	0	0.001	7.6	7.07	6.57	5.65	8.31	4.81	6.13	3.97	2.91	5.82	3.3	1.8
PtXaTreH.02G045000	Probable inactive patatin-like protein 9	AT3G63200.1	PATATIN-like protein 9		-0.91	1.9699e-09	6.35709e-08	23.45	17.77	23.18	20.09	22.13	24.15	17.92	16.36	11.82	9.72	10	8.2
PtXaTreH.02G046300	Transcription factor BHLH42	AT4G09820.1	basic helix-loop-helix (bHLH) DNA-binding superfamily protein	TT8 (flavonoid)	-0.87	1.2652e-09	4.37317e-08	18.66	15.62	12.69	13.67	17.7	12.92	16.61	8.3	7.42	8.06	11.38	6.87
PtXaTreH.02G046400	Aluminum-activated malate transporter 13	AT4G00910.1	aluminum activated malate transporter family protein		-0.97	1.16465e-08	3.10815e-07	12.98	14.46	13.76	18.51	14.41	15.31	7.5	6.82	5.97	7.69	7.86	6.79
PtXaTreH.02G047100	Protein DETOXIFICATION 41	AT3G59030.1	MATE efflux family protein	TT12 (flavonoid)	-1.46	3.22906e-13	2.40619e-11	80.12	56.36	50.34	48.57	68.1	48.14	53.1	22.01	20.13	26.63	25.71	10.07
PtXaTreH.02G049400	3-hydroxyisobutyryl-CoA hydrolase-like protein 5	AT1G06550.1	ATP-dependent caseinolytic (Clp) protease/crotonase family protein		-0.79	4.43418e-09	1.31147e-07	61.74	56.11	42.96	48.66	61.67	44.57	51.97	26.72	26.39	35.62	36.88	24.81
PtXaTreH.02G052000	Xyloglucan endotransglucosylase/hydrolase protein 15	AT4G14130.1	xyloglucan endotransglucosylase/hydrolase 15		2	3.09801e-07	5.50675e-06	3.42	4.76	3.11	2.9	9.53	1.94	1.86	19.44	13.01	13.27	14.22	18.42
PtXaTreH.02G052400	Cytochrome P450 78A7	AT5G09970.1	cytochrome P450, family 78, subfamily A, polypeptide 7		-0.77	5.70098e-09	1.63556e-07	6.7	6.51	7.99	4.9	7.72	5.99	5.65	3.62	3.83	4.41	3.24	3.89
PtXaTreH.02G053500	Anamorsin homolog	AT5G18400.2	Cytokine-induced anti-apoptosis inhibitor 1, Fe-S biogenesi		1.26	5.4129e-22	2.15681e-19	10.09	12.42	8.14	10.52	12.75	9.91	10.79	20.44	24.55	29.62	29.09	23.3
PtXaTreH.02G055900	Peroxidase 12	AT1G71695.1	Peroxidase superfamily protein		-1.02	1.73448e-12	1.12326e-10	14.56	18.51	15.36	14.52	13.78	11.98	10.7	8.53	7.34	7.28	6.43	5.14
PtXaTreH.02G056200	Ethylene-responsive transcription factor ERF112	AT2G33710.2	Integrase-type DNA-binding superfamily protein		-0.65	4.26269e-06	5.49875e-05	8.63	11.54	8.25	7.42	9.47	8.38	8.03	5.95	6.45	5.07	6.46	3.85
PtXaTreH.02G056400	Polypyrimidine tract-binding protein homolog 3	AT1G43190.1	polypyrimidine tract-binding protein 3		0.604	1.61373e-09	5.33366e-08	7.28	6.67	7.38	7.24	7.49	8.57	7.3	9.35	10.82	11.31	11.1	13.78
PtXaTreH.02G067300	Agamous-like MADS-box protein MADS9	AT5G20240.1	K-box region and MADS-box transcription factor family protein		0.602	0.001	0.004	3.54	4.68	4.91	5.87	4.9	4.03	5.69	6.24	5.37	6.37	10.04	8.28
PtXaTreH.02G067700	Amino acid permease 3	AT1G77380.1	amino acid permease 3		3.3	4.68378e-14	4.18607e-12	1.02	0.575	0.303	0.636	1.93	0.374	0.533	7.06	6.2	7.49	11.04	5.87
PtXaTreH.02G069100	NAC domain-containing protein 2	AT1G01720.1	NAC (No Apical Meristem) domain transcriptional regulator superfamily protein		1.69	1.15721e-16	1.76592e-14	16.27	17.18	16.19	17.12	21.28	21.84	25.96	32.43	60.76	97.07	58.27	63.32
PtXaTreH.02G069400	Aspartic proteinase Asp1	AT1G44130.1	Eukaryotic aspartyl protease family protein		1.24	3.09538e-13	2.31259e-11	2.99	3.79	2.18	2.38	4.71	3.33	2.86	6.89	7.93	7.03	8.42	6.96
PtXaTreH.02G070200	Two-component response regulator ORR9	AT3G57040.1	response regulator 9		-0.75	5.23436e-07	8.74599e-06	8.7	6.56	9.37	7.43	9.23	9.54	7.22	5.95	5.77	3.95	5.2	3.61
PtXaTreH.02G070500	IAA-amino acid hydrolase ILR1-like 6	AT1G44350.1	IAA-amino acid hydrolase ILR1-like 6		0.809	1.16202e-08	3.10403e-07	26.04	21.05	23.02	25.9	22.21	26.04	32.67	34.59	47.48	47.46	55.5	35.13
PtXaTreH.02G071000		AT1G44414.1	zinc-ribbon domain protein		0.953	0	0.002	4.25	5.2	6.79	5.45	5.54	5.26	5.61	5.85	8.26	20.77	6.34	11.21
PtXaTreH.02G076200	Mitogen-activated protein kinase kinase kinase 1	AT4G08500.1	MAPK/ERK kinase kinase 1		0.651	9.58934e-16	1.19824e-13	8.9	9.75	8.07	8.46	9.33	8.59	8.5	14.19	14.54	14.47	13.75	11.46
PtXaTreH.02G077200	Beta-1,3-galactosyltransferase 7	AT1G77810.1	Galactosyltransferase family protein		0.705	1.43068e-08	3.72245e-07	6.49	7.9	6.01	5.61	9.13	6.17	6.16	11.03	10.95	9.89	11.01	12.04
PtXaTreH.02G080400	2,3-bisphosphoglycerate-dependent phosphoglycerate mutase	AT1G22170.1	Phosphoglycerate mutase family protein		-0.6	9.43389e-07	1.47734e-05	30.95	22.92	22.83	25.16	29.32	22.5	23.65	15.52	14.2	19.62	19.22	14.39
PtXaTreH.02G081000	Uncharacterized WD repeat-containing protein C2A9.03	AT1G78070.1	Transducin/WD40 repeat-like superfamily protein		0.996	2.81708e-09	8.78468e-08	9.02	8.84	6.91	7.54	7.56	10.13	8.42	11.4	19.93	23.54	12.67	15.22
PtXaTreH.02G081500		AT1G78110.1	nucleolar GTP-binding protein		-0.97	3.75526e-08	8.77317e-07	10	10.72	8.38	7.11	10.44	7.08	6.48	5.59	4.53	3.96	4.94	2.73
PtXaTreH.02G081900		AT1G35780.1	N-lysine methyltransferase		0.888	4.8353e-07	8.1552e-06	18.37	14.81	18.39	20.55	15.24	16.79	22.03	20.17	29.09	49.27	32.66	34.7
PtXaTreH.02G082500		AT1G78170.1	E3 ubiquitin-protein ligase		-0.91	4.95298e-05	0	6.61	8.83	8.92	4.7	6.32	4.93	8.49	5.09	3.45	2.34	4.45	2.87
PtXaTreH.02G085100	F-box protein At1g78280	AT1G78280.1	transferases, transferring glycosyl groups		2.34	5.21277e-43	3.73873e-39	4	4.09	3.5	4.37	5.74	4.02	3.64	13.26	23.6	26.79	24.29	17.48
PtXaTreH.02G085800	Histone H3.3	AT5G10980.1	Histone superfamily protein		-0.59	1.78567e-05	0	32.23	28.38	26.54	24.05	25.66	20.57	25.44	22.2	13.63	17.95	14.66	17.94
PtXaTreH.02G087000					0.592	2.87108e-05	0	6.76	7.51	7.08	7.89	8.93	11.6	7.26	10.22	12.97	12.16	13.89	11.86
PtXaTreH.02G087700	Esterase AGAP003155	AT4G24380.3	dihydrofolate reductase		1.32	1.43092e-16	2.10522e-14	35.9	37.78	22.78	33.82	45.98	28.47	30.22	74.23	66.56	102.39	91.57	80.53
PtXaTreH.02G088900	Protein tumorous imaginal discs, mitochondrial	AT2G33735.1	Chaperone DnaJ-domain superfamily protein	DNAJ/HSP40	1.13	4.91318e-10	1.85466e-08	7.68	6.56	8.96	8.76	8.58	9.47	9.24	12.31	22.13	27.59	13.87	16.3
PtXaTreH.02G091700	Sucrose transport protein SUC4	AT1G09960.1	sucrose transporter 4	SUT4	-1.28	1.98345e-07	3.73625e-06	8.78	9.26	8.56	8.14	8.23	7.81	7.01	4.92	4.32	4.48	1.44	1.72
PtXaTreH.02G092200	Phosphoenolpyruvate carboxykinase (ATP)	AT4G37870.1	phosphoenolpyruvate carboxykinase 1		0.644	3.69438e-11	1.8337e-09	34.82	37.82	37.15	35.78	35.43	36.16	33.07	45.82	57.11	50.65	54.38	69.85
PtXaTreH.02G095300		AT5G65520.1	Tetratricopeptide repeat (TPR)-like superfamily protein		-0.86	1.78586e-20	5.45047e-18	30.91	31.18	34.01	26.15	28.74	28.53	28.23	15.79	15.1	17.21	14.17	19.08
PtXaTreH.02G095800					-0.62	0.001	0.004	17.26	13.44	17.35	13.36	16.36	16.27	16.54	12.67	11.69	9.9	11.07	4.72
PtXaTreH.02G096400		AT1G10020.1	formin-like protein (DUF1005)		-0.76	2.99362e-08	7.199e-07	18.93	23.72	18.3	16.77	20.25	16.1	18.06	15.45	8.97	10.46	9.75	10.83
PtXaTreH.02G098500	Transcription factor bHLH74	AT1G10120.1	basic helix-loop-helix (bHLH) DNA-binding superfamily protein		-0.66	1.91581e-05	0	5.04	5.02	5.11	4.34	5.92	5.09	4.42	4.06	3.96	2.9	2.63	2.04
PtXaTreH.02G101000					1.89	9.85522e-07	1.53494e-05	2.79	3.2	1.12	3.9	6.62	1.51	2.68	13.48	10.3	13.18	10.13	10.55
PtXaTreH.02G101800	Interferon-related developmental regulator 1	AT1G27760.3	interferon-related developmental regulator family protein / IFRD protein family		-0.86	1.38129e-05	0	9.5	10.36	9.48	6.13	7.59	8.93	6.89	6.44	6.11	4.24	3.2	2.97
PtXaTreH.02G103000	Subtilisin-like protease SBT1.7	AT5G67360.1	Subtilase family protein		-0.71	3.12745e-14	2.85743e-12	101.57	140.72	109.06	108.06	107.19	102.29	97.65	68.14	65.55	61.27	70.94	66.07
PtXaTreH.02G103700	Cytochrome P450 81Q32	AT4G37340.1	cytochrome P450, family 81, subfamily D, polypeptide 3		2.15	3.09308e-22	1.28605e-19	7.74	7.21	6.02	7.97	17.88	7.18	8.27	40.72	29.94	38.38	47.48	40.16
PtXaTreH.02G104500	Transcription factor MYB73	AT4G37260.1	myb domain protein 73		-0.63	0.001	0.005	55.13	66.63	39.63	42.35	69.43	39.69	47.17	48.51	28.11	24.61	27.19	36.55
PtXaTreH.02G106400	Subtilisin-like protease SBT3	AT5G67090.1	Subtilisin-like serine endopeptidase family protein		0.904	3.36221e-09	1.02506e-07	36.01	51.29	34.13	54.66	54.86	34.13	44.91	79.34	70.12	71.13	95.48	95.98
PtXaTreH.02G106700	Heat stress transcription factor B-4	AT1G46264.1	heat shock transcription factor B4	HSF	-0.63	9.08873e-12	5.12272e-10	10.08	9.65	10.78	9.94	8.74	9.45	9.41	6.61	5.23	5.77	6.55	7.11
PtXaTreH.02G108700	Probable protein phosphatase 2C 12	AT1G47380.1	Protein phosphatase 2C family protein		0.887	2.00051e-17	3.49954e-15	4.27	5.54	3.95	4.23	4.37	3.81	4.2	7.31	8.82	7.37	8.82	7.35
PtXaTreH.02G114000	Probable GMP synthase [glutamine-hydrolyzing]	AT1G75090.1	DNA glycosylase superfamily protein		0.848	6.70044e-07	1.08543e-05	5.22	4.01	6.42	6.1	4.62	5.83	6.69	7.78	8.85	14.87	9.1	9.3
PtXaTreH.02G114500	UMP-CMP kinase 3	AT5G26667.1	P-loop containing nucleoside triphosphate hydrolases superfamily protein		0.871	6.54525e-13	4.55769e-11	44.07	45.61	36.93	46.07	37.49	36.36	48.86	64.13	69.71	96.94	80.03	72.88
PtXaTreH.02G116200	Palmitoyl-protein thioesterase 1	AT3G60340.2	alpha/beta-Hydrolases superfamily protein		-0.92	1.20215e-13	9.68778e-12	31.4	24.65	22.1	24.09	31.29	22.65	22.55	13.45	12.34	14.51	15.43	11.29
PtXaTreH.02G124000		AT1G02020.1	nitroreductase family protein		2.11	1.75095e-07	3.3511e-06	3.13	3.85	3.1	4.24	3.56	3.38	3.63	4.8	13.59	36.46	8.91	12.33
PtXaTreH.02G124700	Protein NSP-INTERACTING KINASE 2	AT2G45340.1	Leucine-rich repeat protein kinase family protein		-0.65	4.0259e-08	9.32197e-07	14.16	12.23	12.13	12.55	11.82	11.96	12.95	9.66	6.32	6.67	9.55	7.47
PtXaTreH.02G127400	Peptidyl-prolyl cis-trans isomerase CYP18-1	AT1G01940.1	Cyclophilin-like peptidyl-prolyl cis-trans isomerase family protein		0.919	2.46852e-09	7.73981e-08	4.41	3.77	4.56	3.39	3.96	4.18	4.28	6.37	7.16	10.25	5.78	9.14
PtXaTreH.02G127900	Cytochrome P450 76T24	AT2G45550.1	cytochrome P450, family 76, subfamily C, polypeptide 4		-0.73	5.80047e-14	5.07346e-12	16.75	16.38	17.59	16.99	16.34	18.59	15.39	10.16	8.53	12.07	10.9	8.94
PtXaTreH.02G128200		AT1G08500.1	early nodulin-like protein 18		0.939	1.76006e-05	0	10.71	10.45	8.26	8.57	19.29	7.22	10.24	18.6	15.64	22.11	27.56	17.76
PtXaTreH.02G131200	NAC domain-containing protein 14	AT1G33060.2	NAC 014		1.12	5.77345e-14	5.06527e-12	5.52	6.22	4.12	5.67	6.05	5.27	6.65	10.9	12.76	16.97	9.77	10.66
PtXaTreH.02G132200	BON1-associated protein 2	AT2G45760.1	BON association protein 2		1.24	0.001	0.004	4.07	5.86	4.61	4.24	14.48	5.74	4.64	22.89	10.27	11.27	11.58	17.38
PtXaTreH.02G133500	ABC transporter G family member 2	AT2G37360.1	ABC-2 type transporter family protein		-0.95	3.90559e-06	5.09539e-05	8.74	7.92	9.73	10.02	7.76	11.28	5.7	6.58	5.97	3.37	3.64	2.94
PtXaTreH.02G134400	Remorin	AT3G61260.1	Remorin family protein		0.627	5.72408e-06	7.10901e-05	139.93	197.74	125.63	137.33	140.37	116.69	158.5	198.5	194.56	251.49	271.79	197.59
PtXaTreH.02G135500	Beta-amylase 7	AT2G45880.1	beta-amylase 7		0.701	1.09712e-11	6.06461e-10	7.24	5.47	7.07	7.26	6.7	7.29	8.05	9.48	11.56	12.59	11.25	12.02
PtXaTreH.02G137200	Ubiquitin-conjugating enzyme E2 5	AT1G63800.1	ubiquitin-conjugating enzyme 5		0.762	1.91036e-08	4.80336e-07	8.06	11.54	8.33	10.53	8.28	12.62	10.77	14.3	18.21	16.51	16.32	19.09
PtXaTreH.02G140300	Late embryogenesis abundant protein Lea14-A	AT2G46140.1	Late embryogenesis abundant protein	LEA	1.38	3.99714e-18	7.90854e-16	92.85	90.16	93.09	88.21	121.69	68.11	82.05	173.61	200.33	320.37	264.77	214.48
PtXaTreH.02G141000	Delta(8)-fatty-acid desaturase 2	AT2G46210.1	Fatty acid/sphingolipid desaturase		-0.79	1.93682e-10	8.09994e-09	37.14	31.33	30.3	33.86	28.59	25.07	26.28	21.49	15.11	15.42	19.22	16.06
PtXaTreH.02G141500	BAG family molecular chaperone regulator 6	AT2G46240.1	BCL-2-associated athanogene 6		6.96	7.85823e-25	5.36773e-22	0.699	0.63	0.813	1.4	0.717	1.02	1.14	7.79	75.91	353.61	55.2	74.81
PtXaTreH.02G145600	Uncharacterized membrane protein YuiD	AT3G61770.1	Acid phosphatase/vanadium-dependent haloperoxidase-related protein		1.1	5.00597e-07	8.41337e-06	3.85	4.11	3.42	4.97	4.63	4.3	4.74	6.45	10.16	16.18	6.22	6.66
PtXaTreH.02G146600	Ethylene-responsive transcription factor ERF023	AT1G01250.1	Integrase-type DNA-binding superfamily protein		-0.69	2.70629e-07	4.90157e-06	14.27	12.31	13.51	10.88	11.42	9.77	13.57	8.23	5.95	8.08	8.96	6.35
PtXaTreH.02G146700	Ethylene-responsive transcription factor ERF023	AT1G01250.1	Integrase-type DNA-binding superfamily protein		-0.68	5.80026e-05	0.001	9.18	9.34	9.79	7.55	7.51	7.3	9.49	6.3	4.41	6.36	6.18	3.1
PtXaTreH.02G149000	Cytochrome P450 78A3	AT2G46660.1	cytochrome P450, family 78, subfamily A, polypeptide 6		-0.94	1.12528e-06	1.71537e-05	25.56	21.6	17.86	22.72	25.91	14.26	25.41	10.2	8.59	12.95	16.96	8.04
PtXaTreH.02G151000	3-ketoacyl-CoA synthase 1	AT1G01120.1	3-ketoacyl-CoA synthase 1		-1.1	7.14412e-12	4.11081e-10	28.41	44.45	33.53	21.87	30.15	29.75	23.84	13.33	14.07	12.82	12.1	18.18
PtXaTreH.02G152400	Two-component response regulator-like PRR95	AT5G24470.1	two-component response regulator-like protein	circadian	-0.74	2.91406e-07	5.23163e-06	9	9.19	7.59	5.63	8.11	5.95	6.42	5.59	4.15	3.97	4.16	4.15
PtXaTreH.02G153200	Protein LHY	AT1G01060.7	Homeodomain-like superfamily protein	circadian	-0.69	2.06397e-10	8.59407e-09	72.67	79.4	70.26	58.69	74.44	61.95	62.21	49.52	43.67	43.85	40.53	33.08
PtXaTreH.02G154000	Protein NTM1-like 9	AT4G35580.2	NAC transcription factor-like 9		2.66	2.04314e-24	1.24714e-21	1.86	1.89	2.06	3.27	1.63	2.5	3.06	6.52	17.55	24.95	11.06	13.04
PtXaTreH.02G154100	Uncharacterized calcium-binding protein At1g02270	AT5G54130.2	Calcium-binding endonuclease/exonuclease/phosphatase family		1.57	5.55759e-20	1.54798e-17	10.89	16.3	9.16	12.73	18.03	8.91	11.79	32.9	33.91	34.01	39.65	44.62
PtXaTreH.02G156500	Peptidyl-prolyl cis-trans isomerase CYP20-3, chloroplastic	AT3G62030.2	rotamase CYP 4		0.594	9.96413e-05	0.001	19.63	15.12	27.57	23.9	16.84	24.83	15.73	30.38	33.88	30.89	26.14	32.89
PtXaTreH.02G159200	Pto-interacting protein 1	AT3G62220.3	Protein kinase superfamily protein		0.694	8.15677e-08	1.72979e-06	7.37	8.01	6.32	7.85	9.47	7.05	6.71	12.64	10.16	9.89	13.36	14.65
PtXaTreH.02G160600	Probable protein phosphatase 2C 49	AT3G62260.2	Protein phosphatase 2C family protein		1.45	7.61856e-10	2.7632e-08	7.92	8.56	6.11	6.98	11.48	7.6	8.09	11.88	20.65	40.45	16.19	20.84
PtXaTreH.02G160900					-1	0	0.001	4.37	13.58	5.36	4.87	6.9	4.86	8.02	2.96	2.59	3.49	4.82	2.94
PtXaTreH.02G161000					-2.28	0	0.001	24.16	123.72	18.35	18.45	30.38	17.02	16.6	15.07	4.41	6.06	6.93	3.88
PtXaTreH.02G161100					-1.21	2.02284e-06	2.86868e-05	7.82	9.93	5.44	8	8.67	5.38	4.4	3.12	1.43	2.82	3.95	3.99
PtXaTreH.02G161200	Probable boron transporter 2	AT3G62270.1	HCO3- transporter family		-0.91	2.56313e-10	1.046e-08	6.25	5.65	7.62	7.14	7.14	8.4	5.33	2.94	3.95	4.63	3.42	3.01
PtXaTreH.02G161800	Galactinol synthase 1	AT2G47180.1	galactinol synthase 1	GolS	3.49	3.39105e-12	2.05244e-10	3.56	2.81	2.9	3.27	3.18	4.47	5.09	9.91	37.02	110.66	19.88	23.89
PtXaTreH.02G162500	Probable pre-mRNA-splicing factor ATP-dependent RNA helicase DEAH2	AT3G62310.1	RNA helicase family protein		0.599	9.49545e-07	1.48617e-05	20.87	18.23	19.69	20.03	19.23	22.62	21.31	24.43	32.37	41.34	26.63	28
PtXaTreH.02G165000	Histone-lysine N-methyltransferase EZA1	AT4G02020.1	SET domain-containing protein		0.691	2.31805e-09	7.34022e-08	3.15	3.47	3.58	3.41	3.77	4.34	3.82	5.69	6.72	6.96	5.01	4.88
PtXaTreH.02G165100	Protein trichome birefringence-like 6	AT3G62390.1	TRICHOME BIREFRINGENCE-LIKE 6		-0.64	4.37057e-06	5.62275e-05	6.59	7.01	7.03	5.64	6.13	5.89	6.62	5.35	4.9	3.15	3.78	3.19
PtXaTreH.02G166800	Phospholipase A1 PLIP2, chloroplastic	AT1G02660.1	alpha/beta-Hydrolases superfamily protein		0.901	1.72471e-07	3.31194e-06	5.45	7.28	3.92	6.16	9.2	5.49	6.41	12.55	9.37	10.73	13.73	11.84
PtXaTreH.02G166900	DnaJ protein ERDJ3B	AT3G62600.1	DNAJ heat shock family protein	DNAJ/HSP40	0.957	4.19438e-12	2.50172e-10	15.13	18.99	14.55	16.78	14.37	15.12	19.72	22.98	29.3	40.67	33.61	31.46
PtXaTreH.02G171200	Protein SENESCENCE-ASSOCIATED GENE 21, mitochondrial				0.945	3.46238e-10	1.36072e-08	152.26	191.71	131.12	158.55	255.51	184.17	154.84	334.24	329.57	414.82	306.57	293.46
PtXaTreH.02G176200	Auxin-binding protein T85	AT4G02980.1	endoplasmic reticulum auxin binding protein 1		1.01	9.28973e-09	2.54793e-07	5.43	5.78	6.34	6.03	6.14	6.17	6.33	8.99	15.14	17.79	8.86	9.36
PtXaTreH.02G179600	3-ketoacyl-CoA thiolase 2, peroxisomal	AT2G33150.1	peroxisomal 3-ketoacyl-CoA thiolase 3		-0.67	3.03209e-05	0	87.04	60.67	64.78	82.51	85.23	64.44	59.43	36.94	32.79	40.87	59.7	54.18
PtXaTreH.02G182100	Cytochrome b561 and DOMON domain-containing protein At5g47530	AT5G47530.1	Auxin-responsive family protein		1.58	1.50503e-20	4.7448e-18	9.34	14.92	10.29	11.88	18.67	11.45	13.73	30.41	33.62	35.1	44.76	47.38
PtXaTreH.02G182500					1.21	0.001	0.004	16.67	20.26	14.44	19.34	12.94	14.53	10.25	16.14	26.28	31.3	26.66	77.58
PtXaTreH.02G183200		AT2G44310.1	Calcium-binding EF-hand family protein		2.21	1.13585e-20	3.62073e-18	1.24	0.787	1.13	1.78	2.16	1.07	1.41	4.43	4.83	8.66	6.67	7.39
PtXaTreH.02G183400		AT2G44310.1	Calcium-binding EF-hand family protein		2.44	2.66528e-21	9.80309e-19	1.42	0.775	0.893	1.79	2.16	1.12	1.03	5.2	6.33	9.45	8.35	6.59
PtXaTreH.02G185500	Protein NRT1/ PTR FAMILY 6.4	AT3G21670.1	Major facilitator superfamily protein		-0.79	4.36018e-09	1.29358e-07	23.18	23.35	18.97	17.28	23.88	17.35	18.16	13.7	10.97	8.9	13.93	10.83
PtXaTreH.02G190500	Pirin-like protein	AT2G43120.2	RmlC-like cupins superfamily protein		0.634	0	0.002	18.11	18.13	12.92	12.56	19.08	11.53	14.23	19.6	20.59	27.04	31.99	18.03
PtXaTreH.02G192900	Probable aldo-keto reductase 2	AT1G60710.1	NAD(P)-linked oxidoreductase superfamily protein		0.597	0	0.002	3.01	4.61	3.88	3.92	3.92	4.75	3.57	5.04	5.55	4.39	6.43	8.37
PtXaTreH.02G194300	Xyloglucan endotransglucosylase/hydrolase 2	AT3G23730.1	xyloglucan endotransglucosylase/hydrolase 16		1.01	1.75742e-07	3.36124e-06	79.78	96.13	70.48	79.12	94.73	76.54	69.9	135.32	110.69	108.1	198.01	258.17
PtXaTreH.02G194900		AT2G31410.1	coiled-coil protein		-1.02	2.39997e-08	5.86479e-07	56.62	57.94	70.66	54.87	55.79	54.87	39.86	38	20.24	17.05	27.81	33.58
PtXaTreH.02G199200	Desumoylating isopeptidase 1	AT3G07090.1	PPPDE putative thiol peptidase family protein		2.73	7.68142e-16	9.92668e-14	43.13	43.49	40.66	85.59	46.43	50.71	80.84	161.3	340.35	643.51	334.95	360.4
PtXaTreH.02G202600		AT5G48655.4	RING/U-box superfamily protein		1.42	4.30842e-27	4.41444e-24	10.63	12.85	9.52	11.79	14.59	8.49	11.6	29.11	28.18	35.91	27.06	30.33
PtXaTreH.02G203400					-0.81	2.1377e-12	1.34198e-10	9.05	12.23	9.13	10.83	10.41	10.14	8.39	6.94	5.61	5.13	5.43	5.13
PtXaTreH.02G204000	GTP cyclohydrolase 1	AT3G07270.1	GTP cyclohydrolase I		-0.87	1.92869e-09	6.23111e-08	13.59	12.28	12.8	11.5	11.74	12.13	9.35	8.95	6.49	4.89	6.91	5.17
PtXaTreH.02G204600	UV-B-induced protein At3g17800, chloroplastic	AT3G07310.1	phosphoserine aminotransferase, putative (DUF760)		0.606	2.49325e-05	0	4	6.01	5.14	5.86	4.87	6.47	5.06	7.72	9.95	6.5	6.74	9.55
PtXaTreH.02G205200	Peptidyl-prolyl cis-trans isomerase FKBP62	AT3G25230.2	rotamase FKBP 1		1.21	5.9947e-13	4.19468e-11	58.95	56.49	66.73	75.38	57.62	71.6	73.97	92.12	147.06	226	141.64	151.96
PtXaTreH.02G206400		AT3G07400.1	lipase class 3 family protein		1.26	5.74264e-29	7.16307e-26	8.39	8.37	6.92	7.92	9.97	7.9	8.4	15.89	20.66	23.44	20.36	18.07
PtXaTreH.02G207300		AT5G48500.1	pathogenic type III effector avirulence factor Avr AvrRpt-cleavage: cleavage site protein		-0.59	5.17438e-07	8.65585e-06	43.55	55.72	41.85	42.24	49.6	37.1	47.89	32.76	27.65	24.89	30.73	34.28
PtXaTreH.02G209100	GDSL esterase/lipase At4g28780	AT4G28780.1	GDSL-like Lipase/Acylhydrolase superfamily protein		-0.87	1.62968e-11	8.56475e-10	17.76	21.33	19.07	18.34	19.29	16.7	17.51	10.23	7.61	12.04	8.07	12.55
PtXaTreH.02G212300		AT4G17940.1	Tetratricopeptide repeat (TPR)-like superfamily protein		1.06	2.10387e-10	8.73487e-09	20.82	20.96	14.38	14	24.97	14.49	15.84	29.72	33.94	44.88	44.46	32.92
PtXaTreH.02G214700	Protein RADIALIS-like 6	AT4G39250.1	RAD-like 1		-0.91	3.25998e-05	0	33.95	31.8	38.57	33.84	34.25	50.8	30.72	31.68	21.41	18.83	12	11.78
PtXaTreH.02G215300					0.732	4.18742e-06	5.42077e-05	5.24	4.98	5.21	6.47	8.74	7.48	6.63	9.4	12.19	10.65	10.63	10.28
PtXaTreH.02G216700		AT2G30942.1	transmembrane protein, putative (DUF3317)		1.32	1.25275e-07	2.49932e-06	5.67	5.55	6.1	5.15	5.15	5.35	4.77	8.1	18.61	23.34	7.24	9.69
PtXaTreH.03G000100	Zinc-finger homeodomain protein 4	AT1G14440.1	homeobox protein 31		-0.9	1.53642e-10	6.57886e-09	9.28	6.74	9.34	7.97	8.53	7.65	8.76	5.44	4.13	3.95	5.27	3.19
PtXaTreH.03G001200	Pectinesterase 3	AT3G14310.1	pectin methylesterase 3		-1.08	2.02473e-07	3.79409e-06	20.07	35.87	15.82	23.76	31.89	17.65	16.44	10.23	11.18	10.5	14.19	7.94
PtXaTreH.03G003500	Stromal 70 kDa heat shock-related protein, chloroplastic	AT5G49910.1	chloroplast heat shock protein 70-2	HSP70	0.964	6.31118e-11	2.9731e-09	136.33	116.79	152.96	179.4	131.58	154.11	142.55	191.66	275.51	381.76	266.59	289.04
PtXaTreH.03G003800		AT1G09812.1	multidrug resistance protein		-1.19	1.00066e-07	2.06829e-06	8.87	9.82	8.2	5.31	8.02	6.43	4.93	4.45	3.7	2.42	2.81	2.32
PtXaTreH.03G006700		AT1G15380.1	Lactoylglutathione lyase / glyoxalase I family protein		0.712	3.84728e-10	1.49559e-08	14.32	14.74	13.66	13.89	14.24	13.76	15.05	16.5	23.55	26.08	26.36	23.45
PtXaTreH.03G013500	T-complex protein 11-like protein 1	AT1G22930.1	T-complex protein 11		1.68	2.54308e-35	8.10649e-32	8.19	10.14	8.05	9.5	13.41	9.7	11.27	26.54	28.64	33.81	37.39	34.05
PtXaTreH.03G014700	Putative elongation of fatty acids protein DDB_G0272012	AT3G06470.1	GNS1/SUR4 membrane protein family		-0.82	2.82209e-08	6.82655e-07	13.52	11.25	17.92	12.93	13.71	14.49	19.28	8.24	7.17	7.4	8.08	10.93
PtXaTreH.03G018600	Dynamin-related protein 4C	AT1G60500.1	Dynamin related protein 4C		-0.65	6.04883e-10	2.24205e-08	8.7	10.59	8.38	7.7	8.89	8.12	9.16	5.58	5.93	6.02	5.82	4.28
PtXaTreH.03G023700		AT1G15760.1	Sterile alpha motif (SAM) domain-containing protein		-0.81	1.14302e-05	0	14.91	16.69	14.04	11.5	14.99	11.73	10.18	11.84	7.68	5.35	7.01	5.94
PtXaTreH.03G028700	Beta-galactosidase 1	AT3G13750.1	beta galactosidase 1		0.679	4.81403e-08	1.08406e-06	22.73	30.21	25.28	27.87	26.11	31.45	26.33	35.06	50.43	34.72	43.57	52.24
PtXaTreH.03G029900	Protein indeterminate-domain 7	AT1G55110.2	indeterminate(ID)-domain 7		-0.77	4.16352e-08	9.56343e-07	6.04	5.06	6.41	4.98	6.94	6.6	4.66	4.06	3.81	3.4	3.19	2.43
PtXaTreH.03G037700	Transcription factor bHLH68	AT4G29100.1	basic helix-loop-helix (bHLH) DNA-binding superfamily protein		-0.95	2.43025e-15	2.77775e-13	10.89	7.8	9.94	9.26	8.8	9.52	7.42	5.82	4.55	4.28	4.32	4.39
PtXaTreH.03G041100	Heat shock 70 kDa protein 15	AT1G79930.1	heat shock protein 91	HSP70	1.97	6.60323e-09	1.8664e-07	46.38	41.46	51.25	63.04	47.06	52.37	55.87	83.59	189.6	404.52	154.3	162.23
PtXaTreH.03G043400	D-glycerate 3-kinase, chloroplastic	AT1G80380.2	P-loop containing nucleoside triphosphate hydrolases superfamily protein		0.597	3.02079e-06	4.08405e-05	10.32	8.56	11.31	10.65	9.29	12.6	9.08	15.37	20.05	15.36	13.3	13.1
PtXaTreH.03G043900	Caffeoylshikimate esterase	AT1G52760.1	lysophospholipase 2	CSE2	-0.77	5.45551e-07	9.06797e-06	25.62	27.11	21.04	22.57	26.73	20.81	25.54	11.68	10.29	12.3	18.06	18.54
PtXaTreH.03G047000	Protein Brevis radix-like 2	AT3G14000.2	DZC (Disease resistance/zinc finger/chromosome condensation-like region) domain containing protein		0.673	9.02127e-07	1.41892e-05	3.79	3.14	3.35	3.23	4.09	3.03	4.32	5.08	4.76	6.74	4.97	6.91
PtXaTreH.03G047200	Protein BIG GRAIN 1-like A	AT3G13980.1	SKI/DACH domain protein		-1.38	5.55031e-25	4.08289e-22	5.58	6.38	6.16	5.23	4.61	5.4	5.25	2.41	2.19	2.48	1.52	1.86
PtXaTreH.03G047600	Protein ELF4-LIKE 4	AT1G17455.1	ELF4-like 4		-0.69	6.88116e-11	3.2002e-09	17.88	20.86	17.74	17.44	20.78	17.68	16	13.83	10.26	10	10.33	12.1
PtXaTreH.03G051200	Protein TIFY 10b	AT1G72450.1	jasmonate-zim-domain protein 6		1.68	9.60632e-16	1.19824e-13	22.53	20.41	14.22	23.26	38.21	19.87	25.9	49.23	68.11	79.46	103.64	73.86
PtXaTreH.03G052700	DnaJ homolog subfamily B member 3	AT3G14200.1	Chaperone DnaJ-domain superfamily protein	DNAJ/HSP40	1.28	1.80382e-10	7.62147e-09	11.43	16.62	11.15	10.17	9.3	13.31	12.82	14.93	34.76	39.24	24.93	32.53
PtXaTreH.03G053100	17.4 kDa class III heat shock protein	AT1G54050.1	HSP20-like chaperones superfamily protein	HSP20	4.77	2.79467e-12	1.72052e-10	4.37	7.15	5.11	32.92	5.39	10.03	22.33	100.39	294.29	720.36	253.94	320.98
PtXaTreH.03G054700	Pectinesterase 3	AT1G53840.1	pectin methylesterase 1		0.742	5.93952e-05	0.001	25.62	27.22	17.89	23.2	35.29	17.39	21.9	51.92	28.57	31.38	43.39	45.03
PtXaTreH.03G058200	Probable aspartyl protease At4g16563	AT4G16563.1	Eukaryotic aspartyl protease family protein		-0.76	0	0.002	6.99	6.57	7.89	6.95	7.04	6.52	5.16	5.62	5.58	3.54	2.81	2.09
PtXaTreH.03G060900	Ethylene-responsive transcription factor ERF034	AT2G44940.1	Integrase-type DNA-binding superfamily protein		-1.72	1.14471e-24	7.63733e-22	5.92	6.02	6.9	4.44	6.29	5.29	4.84	2.28	1.84	1.27	1.69	1.35
PtXaTreH.03G063900	Bax inhibitor 1	AT5G47120.1	BAX inhibitor 1		2.09	4.21396e-11	2.06657e-09	36.23	41.21	34.78	55.35	38.77	38.92	55.78	83.3	169.84	343.41	154.47	156.8
PtXaTreH.03G066200	Probable serine/threonine-protein kinase PBL19	AT5G47070.1	Protein kinase superfamily protein		0.756	2.37608e-09	7.51571e-08	5	6.29	4.13	5.34	6.25	4.86	5.71	7.56	8.74	9.25	10.78	8.59
PtXaTreH.03G066600	FCS-Like Zinc finger 2	AT4G17670.1	senescence-associated family protein (DUF581)		-1.33	1.32338e-16	1.97378e-14	51.39	49.48	42.66	41.78	44.13	43.31	41.87	24.82	18.67	17.35	17.53	9.87
PtXaTreH.03G066700	BOI-related E3 ubiquitin-protein ligase 1	AT1G32740.1	SBP (S-ribonuclease binding protein) family protein		-0.89	1.55561e-11	8.26459e-10	14.44	13.24	12.25	10.97	15.17	12.74	10.5	7.41	8	7.52	4.95	6.27
PtXaTreH.03G067300	Putative invertase inhibitor	AT5G46940.1	Plant invertase/pectin methylesterase inhibitor superfamily protein		-1.5	4.80396e-05	0	15.19	19.62	15.64	21.25	18.84	16.05	6.84	9.58	7.65	5.77	2.89	2.52
PtXaTreH.03G072200		AT2G35290.1	hypothetical protein		2.19	4.54397e-32	1.00278e-28	3.64	3.88	3.52	3.39	5.29	2.98	3.31	11.59	14.94	21.27	18.57	17.94
PtXaTreH.03G072900	Transcription factor MYC2	AT1G32640.1	Basic helix-loop-helix (bHLH) DNA-binding family protein		0.691	0	0.002	16.77	15.46	11.41	13.52	26.56	11.75	18.58	31.32	19.81	25.49	27.99	26.22
PtXaTreH.03G074900	ABC transporter B family member 2	AT4G25960.1	P-glycoprotein 2		-0.62	6.18653e-06	7.61582e-05	19.2	16.45	16.22	13.31	16.19	12.49	14.34	12.58	9.83	8.27	11.39	7.95
PtXaTreH.03G080100	UDP-glycosyltransferase 73B4	AT2G15490.1	UDP-glycosyltransferase 73B4		1.38	7.97834e-14	6.79201e-12	21.06	20.01	15.98	22.82	27.78	17.69	25.27	32.89	47.24	75.28	63.96	59.2
PtXaTreH.03G082700	Ubiquinol oxidase 3, mitochondrial	AT1G32350.1	alternative oxidase 1D		2.21	2.2256e-19	5.8495e-17	0.751	2.02	1.26	1.43	2.57	2.58	1.55	7.46	8.99	6.94	7.17	9.35
PtXaTreH.03G088000	Conserved oligomeric Golgi complex subunit 7	AT5G51430.1	conserved oligomeric Golgi complex component-related / COG complex component-like protein		0.701	5.09732e-05	0	18.22	15.98	18.41	18.65	18.08	17.12	16.22	16.98	26.67	44.29	23.57	30.06
PtXaTreH.03G088100	23.6 kDa heat shock protein, mitochondrial	AT4G25200.1	mitochondrion-localized small heat shock protein 23.6	HSP20	4.74	2.6841e-09	8.38826e-08	7.33	9.08	5.39	60.57	7.36	14.17	55.31	136.93	451.54	1304.57	542.01	582.36
PtXaTreH.03G088200	Putative glycerol-3-phosphate transporter 1	AT3G47420.2	putative glycerol-3-phosphate transporter 1		0.766	9.62343e-08	2.00353e-06	4.21	5.76	5.59	5.47	5.75	5.96	4.93	6.36	9.73	12.11	8.34	8.91
PtXaTreH.03G088500	Potassium transporter 11	AT2G35060.2	K+ uptake permease 11		-0.61	1.66949e-06	2.43004e-05	12.46	10.89	10.25	8.64	9.62	9.78	10.36	8.74	7.44	5.76	5.7	5.84
PtXaTreH.03G090000	36.4 kDa proline-rich protein	AT1G62500.1	Bifunctional inhibitor/lipid-transfer protein/seed storage 2S albumin superfamily protein		0.791	6.75565e-05	0.001	16.45	10.84	22.97	21.98	17.43	16.55	31.68	36.07	32.45	27.68	33.18	40.54
PtXaTreH.03G090800		AT1G62530.2	hypothetical protein (DUF863)		-0.65	8.84123e-05	0.001	8.34	6.38	8.33	6.4	7.31	7.96	7.52	5.86	5.29	5.23	4.16	2.64
PtXaTreH.03G091300	Acid beta-fructofuranosidase	AT1G12240.1	Glycosyl hydrolases family 32 protein		0.602	1.06278e-05	0	26.84	31.04	30.04	26.25	27	33.05	23.6	32.29	50.7	34.84	40.83	54.61
PtXaTreH.03G091800	Auxin-responsive protein SAUR36	AT4G12410.1	SAUR-like auxin-responsive protein family		1.46	0	0.001	6.56	4.51	2.67	3.25	10.5	2.35	3.83	18.13	10.16	10.22	14.6	12.6
PtXaTreH.03G092000	Hsp70-Hsp90 organizing protein 3	AT4G12400.2	stress-inducible protein	HSP STI	2.07	9.38851e-11	4.26857e-09	52.19	48.17	59.75	73.78	55.12	62.04	71.28	107.67	225.93	488.7	207.25	227.47
PtXaTreH.03G092200	Pectinesterase inhibitor 10	AT1G62760.1	Plant invertase/pectin methylesterase inhibitor superfamily protein		-0.8	0.001	0.004	6.13	18.16	11.73	10.79	7.52	11.74	9.8	5.51	9.06	4.54	4.85	6.91
PtXaTreH.03G093900		AT4G22740.2	glycine-rich protein		3.99	1.0109e-16	1.57618e-14	3.78	4.7	4.31	4.74	4.07	4.15	8.07	15.28	64.94	181.05	48.92	71.95
PtXaTreH.03G097500	Leucoanthocyanidin dioxygenase	AT4G22880.2	leucoanthocyanidin dioxygenase	ANS1 (flavonoid)	-1.63	5.04617e-11	2.44131e-09	53.26	51.56	37.47	39.54	52.68	38.68	53.12	12.33	11.18	25.19	20.03	6.1
PtXaTreH.03G098900	Calcium-dependent protein kinase 17	AT1G12580.1	phosphoenolpyruvate carboxylase-related kinase 1		0.922	9.72117e-07	1.51571e-05	4.29	5.05	3.66	4.47	4.35	4.46	5.35	5.36	9	13.69	7.72	6.73
PtXaTreH.03G099400	Ethylene-responsive transcription factor ERF025	AT5G52020.1	Integrase-type DNA-binding superfamily protein		2.56	3.86713e-06	5.0567e-05	0.643	1.33	0.131	1.45	2.88	0.488	1.25	6.24	6.38	8.33	6.25	6.94
PtXaTreH.03G101000	RHOMBOID-like protein 2	AT1G63120.1	RHOMBOID-like 2		1.25	2.5777e-10	1.05045e-08	26.03	36.74	17.47	25.73	47.86	20.96	25.98	74.25	59.33	66.98	65.52	73.27
PtXaTreH.03G106500	Cytochrome P450 86A22	AT1G63710.1	cytochrome P450, family 86, subfamily A, polypeptide 7		-0.67	6.97883e-07	1.12544e-05	94.51	98.41	74.97	91.83	92.61	70.11	79.11	59.31	56.64	50.65	64.45	36.84
PtXaTreH.03G118300	B2 protein	AT5G42050.1	DCD (Development and Cell Death) domain protein		0.806	1.5977e-09	5.30275e-08	66.24	81.98	58.68	64	92.22	60.31	69.67	113.8	98.03	118.43	142.86	138.89
PtXaTreH.03G119800	Luminal-binding protein 5	AT5G28540.1	heat shock protein 70 (Hsp 70) family protein	HSP70	0.74	1.18986e-07	2.39888e-06	112.79	108.03	120.96	135.23	102.52	117.4	137.92	136.67	165.78	237.87	217.77	231.78
PtXaTreH.03G120500	Transcription factor MYB1	AT1G22640.1	myb domain protein 3	MYB153 (flavonoid)	-0.88	2.43546e-12	1.51236e-10	4.34	5.1	4.84	4.72	5.51	6.04	5.07	2.79	2.97	2.48	3.26	2.13
PtXaTreH.03G121000	Transcription factor LHW	AT2G27230.2	transcription factor-like protein		-0.61	5.20677e-08	1.16356e-06	5.46	4.62	5.38	4.7	4.65	4.83	5.79	2.85	4.01	3.47	3.39	2.69
PtXaTreH.03G121200	Zinc finger HIT domain-containing protein 2	AT5G63830.1	HIT-type Zinc finger family protein		1.14	6.25556e-07	1.02318e-05	4.05	3.84	5.31	4.22	4.29	4.89	4.32	5.24	9.1	18.19	6.85	9.12
PtXaTreH.03G124500	Photosystem I reaction center subunit III, chloroplastic	AT1G31330.1	photosystem I subunit F		1.29	4.16179e-12	2.48745e-10	3.93	3.78	4.49	4.99	4.79	4.28	3.57	6.88	10.69	14.31	7.14	12.98
PtXaTreH.03G126100	Ethylene-responsive transcription factor 2	AT4G17500.1	ethylene responsive element binding factor 1		-1.01	5.36996e-06	6.72159e-05	12.41	25.59	14.04	12.95	13.97	14.7	13.44	11.43	9.35	5.13	5.96	5.53
PtXaTreH.03G127800					0.604	0	0.002	6.88	8.86	7.83	6.41	6.49	8.47	10.31	9.7	13.95	14.8	8.54	12.71
PtXaTreH.03G129700	Probable GMP synthase [glutamine-hydrolyzing]	AT5G44680.1	DNA glycosylase superfamily protein		-0.61	0	0.001	26.88	38.56	27.74	29.73	30.28	25.4	27.71	23.74	17.28	11.51	21.82	21.43
PtXaTreH.03G131300		AT5G11680.1	classical AGP protein		1.29	9.53312e-07	1.49044e-05	21.31	25.73	18.77	17.12	22.22	19.45	17.6	22.02	48.79	98.19	29.97	47.86
PtXaTreH.03G132600	Respiratory burst oxidase homolog protein C	AT5G47910.1	respiratory burst oxidase homologue D		1.76	4.79338e-19	1.20629e-16	2.91	4.73	3.63	4.51	8.01	5.91	4.58	14.61	16.7	13.79	18.3	19.18
PtXaTreH.03G135800	Auxin response factor 2	AT5G62000.1	auxin response factor 2		-0.66	8.03354e-05	0.001	10.59	7.72	10.76	7.49	10.77	12.68	9.28	7.95	7.91	5.81	4.92	4.6
PtXaTreH.03G137000	Protein TIFY 9	AT5G13220.7	jasmonate-zim-domain protein 10		1.43	1.88512e-05	0	10.04	9.85	5.52	8.24	22.47	5.51	11.85	24.8	27.33	32.2	32.43	23.54
PtXaTreH.03G138600	Serine/threonine-protein kinase PBS1	AT5G13160.1	Protein kinase superfamily protein		1.06	1.79681e-14	1.72982e-12	5.58	6.26	4.96	7.06	8.48	5.08	6.61	10.9	12.59	12.98	14.88	14.03
PtXaTreH.03G139200	BAG family molecular chaperone regulator 5, mitochondrial				4.09	1.83644e-07	3.48863e-06	19.93	18.29	9.88	160.56	27.9	24.8	135.88	288.48	569.41	1522.45	1110.45	1327.58
PtXaTreH.03G142100	Stress-associated endoplasmic reticulum protein 2	AT1G27330.1	Ribosome associated membrane protein RAMP4		0.85	4.68349e-10	1.78676e-08	94.78	121.94	93.2	111.91	91.39	97.33	130.62	140.14	167.71	221.62	212.73	206.46
PtXaTreH.03G143500	Squamosa promoter-binding-like protein 12	AT5G43270.1	squamosa promoter binding protein-like 2		-0.81	9.94179e-07	1.54591e-05	23.19	21.02	20.15	16.25	20.32	21.17	16.34	15.73	12.4	11.62	9.62	6.79
PtXaTreH.03G144600	Chaperonin CPN60-2, mitochondrial	AT3G23990.1	heat shock protein 60	HSP60	1.63	1.07801e-12	7.24287e-11	23.56	15.98	26.68	32.79	20.84	31.55	23.29	39.57	75.53	125.97	59.17	82.96
PtXaTreH.03G144800	Probable serine incorporator	AT2G33205.5	Serinc-domain containing serine and sphingolipid biosynthesis protein		1.4	3.10717e-28	3.56567e-25	1.61	1.67	1.76	1.85	1.61	1.79	2.55	4.95	4.92	4.3	4.71	5.3
PtXaTreH.03G146600	9-cis-epoxycarotenoid dioxygenase NCED6, chloroplastic	AT3G24220.1	nine-cis-epoxycarotenoid dioxygenase 6		-1.08	3.4909e-11	1.73872e-09	7.05	6.05	5.72	5.63	7.35	6.62	6.04	4.01	3.77	2.41	2.72	1.93
PtXaTreH.03G147000	Chalcone synthase	AT5G13930.1	Chalcone and stilbene synthase family protein	CHS5 (flavonoid)	-1.28	3.63131e-09	1.09893e-07	192.15	178.42	137.5	151.01	187.45	113.12	185.35	55.19	50.55	90.43	102.06	37.3
PtXaTreH.03G147100	Chalcone synthase 1	AT5G13930.1	Chalcone and stilbene synthase family protein	CHS5 (flavonoid)	-1.62	8.14906e-08	1.72979e-06	81.35	71.22	53.11	61.21	82.75	48.88	77.78	14.26	12.73	29.66	37.48	15.49
PtXaTreH.03G147200	Chalcone synthase 1	AT5G13930.1	Chalcone and stilbene synthase family protein	CHS5 (flavonoid)	-1.67	1.58136e-07	3.06539e-06	93.56	72.61	56.68	63.08	87.51	49.88	87.93	16.05	11.33	28.8	40.42	17.45
PtXaTreH.03G148400					-0.69	0	0.002	11.65	15.1	11.03	12.15	13.4	12.17	11.27	9.67	10.37	7.86	6.07	3.99
PtXaTreH.03G150700	Factor of DNA methylation 1	AT1G15910.1	XH/XS domain-containing protein		0.725	2.12107e-06	2.99171e-05	12.59	12.3	12.86	12.68	12.62	13.94	15.3	16.08	21.2	33.34	18.14	19.63
PtXaTreH.03G152300	Probable WRKY transcription factor 40	AT1G80840.1	WRKY DNA-binding protein 40		1.45	0	0.001	24.58	28.25	10.35	21.01	58.99	12.4	20.5	85.04	61.61	63.8	74.02	56.35
PtXaTreH.03G153000	Putative receptor-like protein kinase At1g80870	AT1G80870.1	Protein kinase superfamily protein		-0.65	1.28075e-12	8.54502e-11	6.7	7.69	7.38	7.11	7.24	6.12	7.18	4.74	4.79	4.5	4.62	3.51
PtXaTreH.03G153700	Chaperone protein dnaJ 8, chloroplastic	AT1G80920.1	Chaperone DnaJ-domain superfamily protein	DNAJ/HSP40	0.63	0	0.001	14.6	26.21	17.64	21.28	15.98	22.48	21.04	21.69	39.29	32.72	27.54	31.54
PtXaTreH.03G154800		AT2G24100.1	ATP-dependent DNA helicase		1.09	7.68369e-10	2.7833e-08	6.25	10.04	8.41	7.33	7.79	11.59	9.41	13.36	21.8	23.15	13.33	20.01
PtXaTreH.03G161800	WAT1-related protein At5g07050	AT5G07050.1	nodulin MtN21 /EamA-like transporter family protein		-0.83	1.27851e-11	6.93366e-10	18.92	21.68	21.62	20.05	20.28	21.11	18.17	12.55	12.37	12.27	11.95	7.24
PtXaTreH.03G166100	Protein NRT1/ PTR FAMILY 5.4	AT3G54450.1	Major facilitator superfamily protein		-0.65	0.001	0.003	5.85	11.48	8.16	9.54	7.89	12.53	6.75	5.21	6.67	4.83	6.92	4.34
PtXaTreH.03G170900	Polyadenylate-binding protein-interacting protein 2				2.05	1.27402e-18	2.8555e-16	32.9	48.56	43.53	68.13	40.26	50.83	71.77	113.69	239.9	332.88	159.18	204.22
PtXaTreH.03G175400	UPF0481 protein At3g47200	AT5G11290.2	transmembrane protein, putative (DUF247)		-0.7	6.55828e-07	1.06703e-05	21.49	28.45	22.09	23.85	22.98	21.33	22.26	15.13	13.66	9.45	13.94	19.01
PtXaTreH.03G175600	UPF0481 protein At3g47200	AT5G11290.2	transmembrane protein, putative (DUF247)		-0.73	4.79745e-06	6.08461e-05	7.35	7.81	6.01	6.23	6.36	6.1	6.96	4.92	3.85	3.63	5.08	2.34
PtXaTreH.03G176800	FT-interacting protein 3	AT3G57880.3	Calcium-dependent lipid-binding (CaLB domain) plant phosphoribosyltransferase family protein		-0.6	1.15304e-07	2.33282e-06	9.97	8.75	9.71	8.33	8.92	7.77	10.16	7.14	6.08	5.02	6.6	4.92
PtXaTreH.03G176900	Uncharacterized protein YMR315W	AT3G20790.1	NAD(P)-binding Rossmann-fold superfamily protein		0.591	3.65297e-05	0	28.44	33.93	33.24	32.54	28.56	35.97	35.43	38.01	43.22	42.43	48.39	72.19
PtXaTreH.03G180100	Peroxidase 15	AT5G06720.1	peroxidase 2		-0.89	3.74739e-10	1.46072e-08	11.07	11.67	13.07	10.51	10.2	8	10.18	5.23	5.25	6.26	7.4	4.46
PtXaTreH.03G181000					-0.73	2.58224e-05	0	14.35	13.56	15.65	11.06	11.34	8.73	10.61	6.69	7.13	9.3	7.57	5.4
PtXaTreH.03G183200	F-box/kelch-repeat protein At2g44130	AT2G44130.1	Galactose oxidase/kelch repeat superfamily protein		1.13	1.38175e-08	3.62349e-07	11.67	20.66	16.43	17.58	14.08	17.54	20.01	19.42	37.93	42.73	31.83	51.2
PtXaTreH.03G186200	Chaperonin 60 subunit beta 2, chloroplastic	AT3G13470.1	TCP-1/cpn60 chaperonin family protein	HSP60	1.2	1.39601e-12	9.22812e-11	118.85	100.46	148.22	165.1	110.4	160.44	136.28	217.95	330.88	438	274.24	267.16
PtXaTreH.04G000200	Probable acyl-activating enzyme 6	AT5G16340.1	AMP-dependent synthetase and ligase family protein		-0.71	1.01366e-09	3.54973e-08	47.72	41.39	38.4	42.18	49.21	34.63	42.22	22.65	22.38	28.05	31.24	24.27
PtXaTreH.04G002100	Plastid-lipid-associated protein, chloroplastic	AT4G22240.1	Plastid-lipid associated protein PAP / fibrillin family protein		0.887	4.51253e-08	1.0234e-06	57.05	70.1	59	58.62	63.08	63.8	66.29	65.15	115.37	163.01	113.74	117.78
PtXaTreH.04G002900	Homeobox protein SBH1	AT1G62360.1	KNOX/ELK homeobox transcription factor		-0.79	4.31572e-07	7.38745e-06	7.48	4.99	6.7	7.45	8.21	6.68	5.51	3.42	3.26	3.11	5.05	4.54
PtXaTreH.04G003600	Calcium permeable stress-gated cation channel 1	AT4G22120.2	ERD (early-responsive to dehydration stress) family protein		2.45	8.40125e-41	4.01706e-37	4.93	5.13	4.98	6.88	8.2	6.28	5.88	18.14	37.68	39.02	38.01	30.97
PtXaTreH.04G008800	Ankyrin repeat domain-containing protein 13C-B	AT1G62050.1	Ankyrin repeat family protein		-0.7	1.79459e-08	4.56366e-07	5.41	4.7	5.32	4.4	5.19	4.52	5.6	3.38	2.56	2.57	3.86	3.01
PtXaTreH.04G010100	Transcription factor CPC				-0.81	9.76679e-08	2.02749e-06	147.83	149.18	155.64	137.98	139.73	135.28	130.16	116.99	91.35	61.81	76.01	56.38
PtXaTreH.04G010700		AT1G11700.1	senescence regulator (Protein of unknown function, DUF584)		-0.91	1.67934e-14	1.63317e-12	79.48	82.84	87.3	99.45	71.71	68.31	76.28	53.8	43.53	35.06	39.2	41.86
PtXaTreH.04G012400	Cytochrome P450 716B1	AT5G36110.1	cytochrome P450, family 716, subfamily A, polypeptide 1		1.01	1.04751e-05	0	4.47	5.72	7.79	7	8.43	8.1	9.1	11.72	13.13	8.67	13.46	25.79
PtXaTreH.04G021600	Anthocyanidin reductase ((2S)-flavan-3-ol-forming)	AT1G61720.1	NAD(P)-binding Rossmann-fold superfamily protein	ANR1 (flavonoid)	-1.38	7.65395e-15	7.98488e-13	403.54	347.37	287.76	337.37	411.96	286.89	337.27	101.87	96.05	180.86	178.15	99.08
PtXaTreH.04G022700	Putative cyclin-D6-1	AT4G03270.1	Cyclin D6;1		-0.61	8.74969e-05	0.001	5.95	7.03	7.17	7.02	7.23	6.84	6.39	6.27	4.98	3.67	4.24	2.87
PtXaTreH.04G024700	External alternative NAD(P)H-ubiquinone oxidoreductase B2, mitochondrial	AT4G21490.1	NAD(P)H dehydrogenase B3		1.15	1.36971e-08	3.59521e-07	9.89	11.37	8.48	9.38	11.38	8.42	10.08	12.59	20.68	37.56	20.83	16.98
PtXaTreH.04G025000	F-box protein At1g61340	AT1G61340.1	F-box family protein		3.08	1.75542e-15	2.04721e-13	6.8	7.69	4.22	7.75	16.64	5.69	9.39	34.62	56.76	100.91	57.62	99.21
PtXaTreH.04G026700					0.993	2.7956e-06	3.81919e-05	10.41	14.98	12.7	12.39	15.69	7.69	12.56	21.33	23.46	22.56	36.27	16.92
PtXaTreH.04G027500					-0.59	7.67183e-12	4.36701e-10	33.35	29.98	33.45	31.6	35.62	33.19	38.38	26.12	21.22	20.6	22.34	20.69
PtXaTreH.04G028100	Helicase-like transcription factor CHR28	AT1G61140.1	SNF2 domain-containing protein / helicase domain-containing protein / zinc finger protein-like protein		1.16	1.31848e-24	8.59678e-22	7.73	8.38	6.71	7.11	9.18	6.56	7.84	14.08	17.97	19.69	18.23	15.16
PtXaTreH.04G028500	Alpha-galactosidase 2	AT5G08370.1	alpha-galactosidase 2		-0.68	2.16437e-06	3.0453e-05	27.45	18.13	26.54	24.27	23.84	24.56	25.18	13.23	10.83	18.28	18.78	14.13
PtXaTreH.04G031400	CBS domain-containing protein CBSX5	AT4G27460.1	Cystathionine beta-synthase (CBS) family protein		1.52	2.05467e-12	1.29838e-10	19.67	24.8	24.21	22.46	20.87	24.83	21.72	32.34	56.42	117.39	53.32	63.42
PtXaTreH.04G033700		AT1G53035.2	transmembrane protein		0.895	7.75426e-08	1.65769e-06	13.28	21.65	14.73	14.86	15.12	16.76	15.63	18.1	34.09	37.78	29.14	28.34
PtXaTreH.04G036200	Ethylene-responsive transcription factor 12	AT1G28360.1	ERF domain protein 12		-1.14	1.64546e-21	6.2942e-19	11.81	11.62	11.74	9.25	14.35	11.03	10.04	5.65	4.81	4.55	5.43	5.2
PtXaTreH.04G036300	Ethylene-responsive transcription factor 4	AT5G44210.1	erf domain protein 9		-0.86	3.21367e-06	4.29622e-05	22.33	18.87	15.83	13.95	20.31	13.8	16.08	15.41	8.35	7.95	7.43	8.15
PtXaTreH.04G039400	MLO-like protein 12	AT2G39200.1	Seven transmembrane MLO family protein		1.89	1.57658e-29	2.5128e-26	2.2	1.83	1.51	1.72	2.82	1.73	2.57	9.12	6.3	6.6	7.44	8.7
PtXaTreH.04G045500	Putative transcription factor bHLH107	AT3G56770.1	basic helix-loop-helix (bHLH) DNA-binding superfamily protein		-1.17	1.93453e-19	5.13888e-17	8.35	6.46	6.19	7.03	9.77	7.11	6.39	3.36	2.98	2.9	3.36	3.63
PtXaTreH.04G045700	Senescence-specific cysteine protease SAG12	AT5G45890.1	senescence-associated gene 12		-1.4	8.27566e-14	6.98295e-12	71.33	119.99	60.68	64.12	58.08	62.05	81.22	28.93	20.55	24.02	37.66	28.37
PtXaTreH.04G047200	Probable cysteine protease RD21B	AT1G09850.1	xylem bark cysteine peptidase 3		-1.1	1.84205e-13	1.43605e-11	98.5	75	68.64	70.32	79.59	56.96	70.14	33.36	25.83	38.03	44.87	29.39
PtXaTreH.04G047300		AT2G34170.3	hypothetical protein (DUF688)		-0.61	1.55078e-09	5.17932e-08	7.98	8	8.23	8.26	6.84	8.34	8.7	6.05	5.69	4.41	5.5	4.46
PtXaTreH.04G051600	Aquaporin NIP1-2	AT4G18910.1	NOD26-like intrinsic protein 1;2		-0.66	1.60631e-05	0	8.22	8.21	6.41	5.86	9.11	6.88	6.25	5.17	5.03	5.07	4.46	2.99
PtXaTreH.04G052100	MACPF domain-containing protein CAD1	AT1G29690.1	MAC/Perforin domain-containing protein		0.984	2.86338e-10	1.14571e-08	2.18	4.09	2.66	3.92	3.56	3.6	3.44	6.79	5.81	5.64	6.66	7.97
PtXaTreH.04G056100					-1.02	7.10022e-05	0.001	11.95	32.33	13.86	17.41	11.14	15.42	17.11	7.8	13.36	6.36	5.8	8.1
PtXaTreH.04G057600	UDP-glycosyltransferase 88A1	AT3G16520.3	UDP-glucosyl transferase 88A1		-0.88	8.40367e-06	9.93787e-05	7.48	5.63	5.4	5.11	5.92	5.84	7.71	2.52	2.27	2.92	3.53	5.55
PtXaTreH.04G057700	Protein SGT1 homolog B	AT4G11260.1	phosphatase-like protein		0.81	3.76214e-14	3.4048e-12	28.41	28.1	24.88	28.92	32.22	25.94	28.75	38.13	46.89	57.17	53.72	49.59
PtXaTreH.04G059200	Heavy metal-associated isoprenylated plant protein 12				1.02	3.98592e-08	9.2518e-07	7.1	12.77	9.05	9.63	11.94	9.92	12.05	18.67	17.54	14.88	21.23	31.83
PtXaTreH.04G059700	Heat shock protein 83	AT5G52640.1	heat shock-like protein	HSP90	5.43	1.37711e-19	3.69232e-17	3.48	3.34	2.62	7.68	5.66	4.08	8.74	32.11	130.69	577.39	150.05	197.17
PtXaTreH.04G064000	Microsomal glutathione S-transferase 3	AT1G65820.3	microsomal glutathione s-transferase		1.19	2.67051e-13	2.02148e-11	163.56	173.21	171.14	246.31	155.17	185.46	243.23	310.7	433.73	601.9	428.4	400.29
PtXaTreH.04G066900	Benzoate--CoA ligase, peroxisomal	AT1G65880.1	benzoyloxyglucosinolate 1		-1.26	1.54679e-07	3.01057e-06	103.04	68.7	94.22	108.79	109.01	74.08	71.4	27.98	18.24	27.72	56.32	56.36
PtXaTreH.04G067000	Protein Hikeshi	AT1G66080.1	hikeshi-like protein		2.26	8.3525e-12	4.73567e-10	8.12	7.95	8.42	10.92	7.95	9.11	10.08	16.94	37.13	85.51	35.41	38.38
PtXaTreH.04G070300	Plasmodesmata-located protein 7	AT5G37660.2	plasmodesmata-located protein 7		-0.95	1.13572e-07	2.30266e-06	11.1	11.61	11.47	12.31	13.15	13.52	8.08	6.97	7.18	7.45	4.52	3.56
PtXaTreH.04G071100		AT5G37710.1	alpha/beta-Hydrolases superfamily protein		1.64	8.06869e-18	1.48386e-15	4.86	4.64	2.79	4.74	7.94	4.17	4.55	14.5	14.17	16.29	17.44	12.17
PtXaTreH.04G071900	Transcription repressor MYB6	AT4G09460.1	myb domain protein 6	MYB182 (flavonoid)	-1.14	5.60721e-16	7.41315e-14	28.86	24.71	24.01	19.98	25.23	21.03	23.78	13.77	12.88	8.8	9.62	8.49
PtXaTreH.04G072300					-0.87	1.81903e-06	2.62354e-05	6.39	7.95	5.77	6.47	9.44	5.93	6.03	4.7	4.44	2.83	3.75	2.63
PtXaTreH.04G073600	DELLA protein GAI	AT2G01570.1	GRAS family transcription factor family protein		-0.63	2.34806e-05	0	46.92	54.01	53.14	56.75	39.38	40.19	60.34	35.06	31	22.15	39.63	33.74
PtXaTreH.04G076600	Phenolic glucoside malonyltransferase 1	AT5G39080.1	HXXXD-type acyl-transferase family protein		-0.9	3.32258e-05	0	20.51	12.47	16.5	19.89	23.56	15.15	17.7	9.14	6.43	5.64	12.65	14.22
PtXaTreH.04G080100	Chloroplastic group IIB intron splicing facilitator CRS2-A, chloroplastic	AT5G38290.2	Peptidyl-tRNA hydrolase family protein		0.608	2.93848e-06	3.98969e-05	7.5	4.91	7.14	7.15	6.19	7.17	6.35	10.27	12.69	10.34	7.95	9.18
PtXaTreH.04G080500		AT1G67050.1	membrane-associated kinase regulator		-1.1	8.1024e-09	2.25024e-07	7.26	9.01	6.17	8.94	8.7	6.8	7.61	5.18	4.25	3.38	2.54	2.37
PtXaTreH.04G081600	LOB domain-containing protein 41	AT3G02550.1	LOB domain-containing protein 41		-0.6	0	0.002	10.77	6.29	12.27	10	11.19	11.85	10.51	6.65	5.17	9.18	5.81	7.49
PtXaTreH.04G085600	Cinnamoyl-CoA reductase-like SNL6	AT5G14700.1	NAD(P)-binding Rossmann-fold superfamily protein		-1.11	3.94388e-12	2.36707e-10	14.41	12.66	10.06	9.76	12.89	9.75	11.41	5.18	4.5	6.78	6.4	3.62
PtXaTreH.04G087000	Dimethylnonatriene synthase	AT3G25180.1	cytochrome P450, family 82, subfamily G, polypeptide 1		-0.79	6.86854e-10	2.51662e-08	66.11	95.21	70.05	56.57	73.45	63.47	56.33	32.89	42.04	42.08	40.44	39.54
PtXaTreH.04G087200	Dimethylnonatriene synthase	AT3G25180.1	cytochrome P450, family 82, subfamily G, polypeptide 1		-0.61	0	0.002	6.86	7.47	7.62	6.81	5.74	9.67	5.62	4.13	4.22	6.65	4.58	3.56
PtXaTreH.04G087400					-1.04	2.88719e-09	8.97406e-08	744.19	854.33	673.44	581.45	1035.87	572.47	446.89	419.94	359.11	301.73	292.86	319.58
PtXaTreH.04G087500	S-adenosylmethionine decarboxylase proenzyme	AT3G02470.1	S-adenosylmethionine decarboxylase		-1.04	6.35792e-10	2.34149e-08	796.11	802.68	600.46	509.3	831.5	506.19	411.85	364.37	293.23	269.05	286.89	322.18
PtXaTreH.04G090200	Eukaryotic translation initiation factor 5	AT1G77840.1	Translation initiation factor IF2/IF5		-0.82	4.04688e-10	1.57105e-08	37.45	35.79	45.95	35.24	36.35	39.47	27.64	24.57	21.9	15.45	19.26	22.88
PtXaTreH.04G093500	COBRA-like protein 1	AT3G02210.1	COBRA-like protein 1 precursor		1.16	1.77297e-13	1.38975e-11	6.35	7.99	5.09	6.93	9.31	4.96	5.45	12.97	15.61	15.3	15.86	13
PtXaTreH.04G097700					-0.85	4.62954e-09	1.36083e-07	30.85	31.17	25.72	29.62	29.13	25.79	19.65	19.6	13.24	14.21	13.91	14.31
PtXaTreH.04G098000	Expansin-A1	AT3G29030.1	expansin A5		-0.87	1.39018e-05	0	44.04	34.31	47.06	51.15	37.54	31.01	50.76	27.88	16.44	18.06	35.94	16.56
PtXaTreH.04G100700	Uncharacterized protein At5g39570	AT3G29075.1	glycine-rich protein		0.735	4.12307e-10	1.59631e-08	60.18	65.03	58.57	66.43	63.93	60.34	63.65	71.81	98.84	123.7	115.39	107.94
PtXaTreH.04G102100	Zinc-finger homeodomain protein 8	AT5G15210.1	homeobox protein 30		-0.71	9.26224e-11	4.23803e-09	43.44	47.21	46.41	45.69	43.64	39.52	41.73	33.85	28.17	20.74	26.81	23.84
PtXaTreH.04G106400	PHD finger protein At1g33420	AT1G33420.1	RING/FYVE/PHD zinc finger superfamily protein		0.842	2.23849e-09	7.11185e-08	4.38	5.68	5.57	6.2	6.48	5.21	7.1	8.25	9.8	13.51	9.49	10.67
PtXaTreH.04G107100	4,5-DOPA dioxygenase extradiol	AT4G15093.1	catalytic LigB subunit of aromatic ring-opening dioxygenase family		0.69	1.86686e-05	0	12.9	20.3	14.04	16.97	18.52	24.08	15.79	21.22	30.08	33.01	24.06	32.01
PtXaTreH.04G107200	Probable LRR receptor-like serine/threonine-protein kinase At1g07650	AT1G07650.2	Leucine-rich repeat transmembrane protein kinase		0.787	9.02578e-21	2.94251e-18	6.9	7.47	6.75	7.28	6.9	7.47	8.31	12.48	12.26	11.74	14.47	11.6
PtXaTreH.04G112400	2-hydroxyisoflavanone dehydratase	AT1G47480.1	alpha/beta-Hydrolases superfamily protein		-0.97	8.15989e-19	1.90324e-16	6.61	6.62	7.79	6.59	6.71	7.78	6.69	4.3	3.7	3.45	3.21	2.82
PtXaTreH.04G113500					-0.77	0	0.002	7.59	8.1	8.48	6.25	9.18	9.04	9.9	7.51	5.83	3.28	3.55	4.09
PtXaTreH.04G117300					-0.89	5.4911e-07	9.11656e-06	20.03	22.68	16.02	17.16	24.89	17.51	17.34	15.65	7.91	7.92	11.25	9.01
PtXaTreH.04G119400	Polyol transporter 5	AT3G18830.1	polyol/monosaccharide transporter 5		-0.71	1.60737e-09	5.32492e-08	30.51	30.67	26.39	29.36	29.2	26.48	21.98	19.38	20.31	14.34	16.02	14.21
PtXaTreH.04G122000	Glycine-rich RNA-binding protein	AT2G21660.1	cold, circadian rhythm, and rna binding 2	circadian	-0.75	6.57659e-07	1.06838e-05	158.1	125.14	169.55	141.99	156.81	127.84	104.85	89.06	70.11	62.41	79.3	114.13
PtXaTreH.04G122100	Transcription factor RADIALIS	AT1G75250.1	RAD-like 6		-1.22	7.08614e-08	1.52738e-06	87.48	74.12	96.46	111.92	78.34	94.9	63.97	47.75	36.75	55.49	27.9	16.42
PtXaTreH.04G124600	Chaperone protein dnaJ 10	AT4G39150.3	DNAJ heat shock N-terminal domain-containing protein	DNAJ/HSP40	0.599	1.10149e-11	6.07261e-10	20.95	23.42	20.75	20.7	22.19	18.87	20.85	27.91	28.69	35.96	34.48	31.71
PtXaTreH.04G131400	Pentatricopeptide repeat-containing protein MRL1, chloroplastic	AT4G34830.1	Pentatricopeptide repeat (PPR) superfamily protein		0.657	3.66988e-06	4.83181e-05	4.57	4.47	4.95	5.09	4.07	6.42	4.38	7.71	9.98	7.93	5.84	6.58
PtXaTreH.04G133300	Probable magnesium transporter NIPA6	AT2G21120.1	magnesium transporter, putative (DUF803)		1.78	2.84285e-29	4.07793e-26	2.99	3.69	2.92	3.44	4.18	2.83	3.58	7.95	14.38	14.33	10.3	10.56
PtXaTreH.04G136300	Protein EARLY-RESPONSIVE TO DEHYDRATION 7, chloroplastic	AT2G17840.1	Senescence/dehydration-associated protein-like protein		1.98	5.35573e-30	9.03826e-27	20.78	23.1	18.2	18.82	27.81	18.19	19.47	51.01	79.97	117.28	92.42	70.37
PtXaTreH.04G138000		AT2G16800.1	high-affinity nickel-transport family protein		0.856	2.95102e-11	1.49579e-09	6.94	5.4	6.13	7.92	6.66	6.84	8.29	10.68	11.06	11.52	14.87	14.15
PtXaTreH.04G141700	L-ascorbate oxidase homolog	AT1G76160.1	SKU5 similar 5		1.85	1.17956e-32	3.07639e-29	4.74	4.14	4.55	4.99	5.36	7.07	3.97	12.62	19.98	18.07	20.6	17.75
PtXaTreH.04G142500	Expansin-like A2	AT4G38400.1	expansin-like A2		0.854	2.65527e-07	4.81828e-06	19.7	21.95	18.13	22.65	20.24	16.56	20.01	29.37	22.44	34.49	49.8	42.58
PtXaTreH.04G143700	Protein HIGH CHLOROPHYLL FLUORESCENCE PHENOTYPE 244, chloroplastic	AT4G35250.1	NAD(P)-binding Rossmann-fold superfamily protein		0.707	4.44768e-09	1.3141e-07	13.9	18.38	18.29	19.31	17.88	17.78	14.76	28.59	35.15	28.19	22.66	24.71
PtXaTreH.04G147000	18.5 kDa class I heat shock protein	AT2G29500.1	HSP20-like chaperones superfamily protein	HSP20	5.17	2.97775e-08	7.16684e-07	5.48	3.01	1.6	66.06	5.15	9.58	52.65	169.3	433.54	1482.22	727.49	871.65
PtXaTreH.04G147100	18.5 kDa class I heat shock protein	AT1G07400.1	HSP20-like chaperones superfamily protein	HSP20	6.28	1.2851e-09	4.41007e-08	0.34	0.186	0.488	15.72	1.11	1.95	10.62	52.66	214.97	782.36	278.65	354.41
PtXaTreH.04G147200	18.5 kDa class I heat shock protein	AT1G07400.1	HSP20-like chaperones superfamily protein	HSP20	5.01	1.77363e-08	4.51497e-07	4.3	2.98	4.54	52.21	5.82	9.53	49.02	126.63	375.33	1315.56	517.52	608.63
PtXaTreH.04G148500	Splicing factor U2af small subunit A	AT5G42820.1	Zinc finger C-x8-C-x5-C-x3-H type family protein		2.23	1.29795e-11	7.01084e-10	7.97	6.41	7.4	11.92	8.36	13.36	13.52	23.09	51.18	81.66	36.04	37.23
PtXaTreH.04G149300	UDP-D-apiose/UDP-D-xylose synthase 2	AT1G08200.1	UDP-D-apiose/UDP-D-xylose synthase 2		0.747	1.31995e-12	8.76574e-11	118.2	116.74	101.98	107.22	113.29	96.02	111.77	156.63	150.58	190.24	219.32	194.92
PtXaTreH.04G152700	Germin-like protein 9-3				-0.9	3.09008e-06	4.16009e-05	161.51	131.29	114.05	116.42	152.96	137.5	72.86	47.74	57.78	99.59	65.69	65.64
PtXaTreH.04G156700	Secoisolariciresinol dehydrogenase (Fragment)	AT3G51680.1	NAD(P)-binding Rossmann-fold superfamily protein		1.33	1.60339e-06	2.34453e-05	4.14	3.32	5.97	3.09	4.49	5.38	4.11	11.51	8.09	6.38	6.51	22.37
PtXaTreH.04G156800	Secoisolariciresinol dehydrogenase (Fragment)	AT2G47140.1	NAD(P)-binding Rossmann-fold superfamily protein		0.937	0	0.003	6.01	6.74	9.31	6.52	6	11.97	7.46	9.02	12.71	11.65	10.53	29.81
PtXaTreH.04G158500	Glucan endo-1,3-beta-glucosidase 14	AT2G27500.1	Glycosyl hydrolase superfamily protein		0.837	6.33105e-09	1.8019e-07	7.08	9.07	8.59	7.38	8.15	10.71	7.4	13.14	20.94	14.42	13.39	12.12
PtXaTreH.04G162100	Monosaccharide-sensing protein 2	AT4G35300.7	tonoplast monosaccharide transporter2		-0.59	2.31666e-13	1.76762e-11	13.69	12.75	11.59	12.31	11.78	11.91	10.4	8.5	8.08	8.11	7.88	7.11
PtXaTreH.04G163300	3-hydroxy-3-methylglutaryl-coenzyme A reductase 1	AT1G76490.1	hydroxy methylglutaryl CoA reductase 1		1.56	3.04695e-05	0	9.74	10.59	5.39	7.29	24.61	5.88	7.67	33.01	22.43	23.24	36.67	33.59
PtXaTreH.04G165000	E3 SUMO-protein ligase SIZ1	AT5G60410.2	DNA-binding protein with MIZ/SP-RING zinc finger, PHD-finger and SAP domain-containing protein		0.633	1.68375e-09	5.54592e-08	7.89	5.91	6.11	6.92	6.32	7.26	6.88	8.54	11.86	10.21	10.18	11.45
PtXaTreH.04G165700		AT5G60680.1	transcription initiation factor TFIID subunit (Protein of unknown function, DUF584)		0.755	0	0.001	5.49	6.94	8.44	7.02	6.94	5.07	6.7	6.01	11.04	15.8	10.42	12.61
PtXaTreH.04G166200	Ubiquitin-like protein 5	AT3G45180.1	Ubiquitin-like superfamily protein		4.38	6.47625e-15	6.83078e-13	2.93	2.82	3.31	9.99	2.87	3.54	9.55	26.1	80.62	218.21	94.76	99.42
PtXaTreH.04G167700	RuBisCO large subunit-binding protein subunit alpha, chloroplastic (Fragment)	AT2G28000.1	chaperonin-60alpha	HSP60	0.992	2.109e-09	6.75281e-08	27.75	21.54	32.98	36.5	25.9	34.51	28.46	41.6	57.34	82.62	48.74	63.05
PtXaTreH.04G168600	Heavy metal-associated isoprenylated plant protein 3	AT5G60800.2	Heavy metal transport/detoxification superfamily protein		0.731	1.85055e-05	0	74.81	102.36	56.87	75.01	110.91	64.08	86.52	123.7	98.97	139.68	169.96	140.03
PtXaTreH.04G171000		AT2G27950.2	Ring/U-Box superfamily protein		-0.69	4.45965e-08	1.01461e-06	7.08	8.27	7.73	5.8	6.78	6.7	5.85	5.22	4.68	4.17	3.72	3.28
PtXaTreH.04G173100					2.16	0	0.003	2.7	6.11	1.06	2.77	14.2	1.05	5.25	30.52	13.54	18.02	16.31	26.49
PtXaTreH.04G173900	Transcription factor TCP8	AT1G58100.1	TCP family transcription factor		-0.59	2.6555e-11	1.36286e-09	7.07	6.15	8.33	7.03	7.16	7.28	7.65	5.38	4.58	4.4	4.7	4.89
PtXaTreH.04G174900		AT1G80160.3	Lactoylglutathione lyase / glyoxalase I family protein		0.673	8.42105e-06	9.95023e-05	4.26	6.15	4	3.78	5.88	4.03	4.73	8.32	7.02	6.47	8.81	6.21
PtXaTreH.04G175600		AT1G09812.1	multidrug resistance protein		-0.59	0.001	0.004	11.21	10.46	9.2	10.07	9.38	9.36	7.29	7.76	6.89	5.6	3.95	7.57
PtXaTreH.04G175800	Stromal 70 kDa heat shock-related protein, chloroplastic	AT5G49910.1	chloroplast heat shock protein 70-2	HSP70	1.58	4.29903e-07	7.37208e-06	44.23	35.14	54.88	61.26	42.25	55.61	43.5	71.71	135.48	270.08	101.66	133.88
PtXaTreH.04G179900	Zinc-finger homeodomain protein 4	AT1G14440.1	homeobox protein 31		-0.68	1.23355e-06	1.86063e-05	13.32	7.96	11.75	11.41	11.63	8.51	10.83	7.25	6.16	7.11	7.45	5.39
PtXaTreH.04G181400	Probable leucine-rich repeat receptor-like protein kinase At5g49770	AT5G49760.1	Leucine-rich repeat protein kinase family protein		-0.66	0	0.002	5.24	4.72	4.64	5.02	5.19	5.12	4.75	4.36	4.03	2.67	2.82	1.65
PtXaTreH.04G181700	Putative kinase-like protein TMKL1	AT5G07620.1	Protein kinase superfamily protein		-0.6	4.56722e-07	7.76699e-06	8.85	8.94	7.77	7	8.42	7.38	9.04	5.96	6.19	5.48	4.94	4.08
PtXaTreH.04G181800	U-box domain-containing protein 35	AT4G25160.1	U-box domain-containing protein kinase family protein		0.607	1.05668e-08	2.85453e-07	4.8	5.74	4.79	4.67	5.16	4.74	5.91	6.43	8.56	8.7	8.1	6.88
PtXaTreH.04G184300	Glycine-rich protein A3				1.16	1.78263e-15	2.07052e-13	56.74	68.85	46.26	56.9	86.33	50.48	54.6	112.4	123.26	136.52	155.98	140.1
PtXaTreH.05G001300	Transcription factor MYB61	AT1G09540.1	myb domain protein 61		-0.64	7.39354e-09	2.07142e-07	5.28	4.87	5.1	4.69	4.65	4.78	5.76	3.61	3.22	2.65	3.74	2.69
PtXaTreH.05G001700	Hydrophobic protein LTI6B				0.845	1.32742e-07	2.63e-06	239.85	320.96	182.81	155.08	221	201.62	210.57	319.73	326.26	433.48	430.59	441.97
PtXaTreH.05G002000					-1.39	4.69446e-10	1.78857e-08	11.05	14.48	13.78	16.56	14.57	12.73	8	4.04	3.95	6.94	6.28	3.2
PtXaTreH.05G004500					-1.14	0	0.001	15.03	46.64	15.97	17.15	13.57	15.13	12.02	12.39	6.3	6.53	10.07	7.97
PtXaTreH.05G007100					-0.75	1.99952e-06	2.837e-05	64.92	57.78	74.19	64.14	58.7	48.69	52.61	50.58	32.23	24.85	33.69	36.47
PtXaTreH.05G010400	G-type lectin S-receptor-like serine/threonine-protein kinase At4g03230	AT4G03230.4	G-type lectin S-receptor-like Serine/Threonine-kinase		0.628	2.58274e-05	0	4.78	8.4	7.54	6.51	5.37	7.7	6.45	10.64	11.89	8.54	8.69	11.4
PtXaTreH.05G010600	Pyrophosphate-energized vacuolar membrane proton pump 1	AT1G15690.1	Inorganic H pyrophosphatase family protein		0.723	3.26845e-07	5.78104e-06	11.47	17.41	16.8	19.1	12.93	17.41	15.63	21.61	26.51	23.68	24.25	33.78
PtXaTreH.05G015800	Translationally-controlled tumor protein homolog	AT3G16640.1	translationally controlled tumor protein		1.45	1.7916e-24	1.14221e-21	4.69	6.87	6.55	5.06	7.08	7.51	5.94	13.19	19.39	18.39	18.26	15.08
PtXaTreH.05G016400	REF/SRPP-like protein At3g05500	AT3G05500.1	Rubber elongation factor protein (REF)		0.905	1.34934e-12	8.94022e-11	47.87	54.67	46.63	51.23	49.64	41.48	45.59	66.53	74.95	107.79	91.4	107.54
PtXaTreH.05G017500	Protein SRC2	AT1G09070.1	soybean gene regulated by cold-2		1.73	1.26186e-05	0	11.02	9.64	5.64	8.76	28.13	6.07	10.06	48.59	23.03	31.93	38	45.84
PtXaTreH.05G018400	Probable cellulose synthase A catalytic subunit 3 [UDP-forming]	AT5G64740.1	cellulose synthase 6		-0.71	2.36764e-08	5.79567e-07	20.45	18.92	14.34	13.56	15.19	13.14	16.04	9.92	9.3	9.68	11.33	8.18
PtXaTreH.05G019300	Shikimate O-hydroxycinnamoyltransferase	AT5G48930.1	hydroxycinnamoyl-CoA shikimate/quinate hydroxycinnamoyl transferase		-1.44	8.77209e-10	3.13793e-08	10.68	8.01	11.08	10.26	12.83	15.97	8.79	6.13	5.27	3.97	2.91	1.9
PtXaTreH.05G019500	Shikimate O-hydroxycinnamoyltransferase	AT5G48930.1	hydroxycinnamoyl-CoA shikimate/quinate hydroxycinnamoyl transferase		-1.43	9.26121e-12	5.19951e-10	22.87	21.99	25.62	22.34	30.48	32.27	20.66	12.3	13.76	8.78	6.45	5.04
PtXaTreH.05G021100	Disease resistance protein RPV1	AT1G69550.1	disease resistance protein (TIR-NBS-LRR class)		1.23	3.04362e-10	1.21444e-08	2.4	3.96	1.94	3.04	5.05	2.83	3.44	9.18	6.59	6.31	8.12	7.45
PtXaTreH.05G022600	Peroxisomal adenine nucleotide carrier 1	AT3G05290.1	peroxisomal adenine nucleotide carrier 1		-0.59	7.29294e-11	3.38009e-09	18.78	15.64	15.86	15.95	17.02	15.82	15.6	11.37	10.01	9.68	12.68	10.33
PtXaTreH.05G029300	DnaJ homolog subfamily B member 5	AT5G27240.1	DNAJ heat shock N-terminal domain-containing protein	DNAJ/HSP40	0.637	2.4983e-05	0	7.34	6.51	7.52	8.22	7.21	7.61	8.26	8.07	12.09	17.06	11.22	9.75
PtXaTreH.05G036300	Mitochondrial import inner membrane translocase subunit TIM23-1	AT1G17530.1	translocase of inner mitochondrial membrane 23		0.861	1.66487e-05	0	11.51	15.1	17.06	18.3	12	13.7	13.59	16.31	22.5	37.55	20.13	34.27
PtXaTreH.05G038200	E3 ubiquitin protein ligase DRIP2	AT2G30580.1	DREB2A-interacting protein 2		1.19	1.11053e-20	3.57977e-18	3.33	4.16	3.35	3.32	4.38	3.16	4.59	8.28	8.36	7.12	9.46	9.27
PtXaTreH.05G048100	Protein phosphatase 1 regulatory subunit INH3	AT2G31305.1	inhibitor-3		1.44	2.13717e-08	5.3039e-07	18.33	36.92	23	23.68	25.79	20.86	27.14	32.37	53.03	127.58	57.11	66.78
PtXaTreH.05G049000	Lipase-like PAD4	AT3G52430.1	alpha/beta-Hydrolases superfamily protein		1.35	2.31789e-07	4.27365e-06	3.39	5.52	2.41	4.35	8.34	2.75	4.29	11.71	8.7	7.78	14.97	12.92
PtXaTreH.05G049700	NAC domain-containing protein 2	AT1G01720.1	NAC (No Apical Meristem) domain transcriptional regulator superfamily protein		2.19	1.67794e-27	1.85148e-24	5.92	8.54	4.06	6.51	10.71	7.67	8.22	25.85	38.36	43.11	33.03	26.59
PtXaTreH.05G050800	Diacylglycerol kinase 2	AT5G63770.2	diacylglycerol kinase 2		2.79	8.89663e-14	7.39813e-12	3.16	2.62	1.25	2.35	5.24	1.3	2.11	11.65	20.62	22.91	19.97	13.59
PtXaTreH.05G051800	Homeobox-leucine zipper protein ATHB-6	AT2G22430.1	homeobox protein 6		-0.63	6.45714e-10	2.37499e-08	90.02	104.67	93.27	85.99	86.67	92.44	95.65	72.61	63.4	49.03	62.14	51.44
PtXaTreH.05G053000	Phospho-2-dehydro-3-deoxyheptonate aldolase 1, chloroplastic	AT4G39980.1	3-deoxy-D-arabino-heptulosonate 7-phosphate synthase 1		-0.85	1.92104e-09	6.22039e-08	196.08	157.11	149.73	160.63	180.73	120.62	148.79	72.15	71.48	86.38	116.51	91.47
PtXaTreH.05G059000	Photosynthetic NDH subunit of lumenal location 4, chloroplastic	AT4G39710.1	FK506-binding protein 16-2		0.601	6.21793e-06	7.64294e-05	7.96	9.68	10.41	9.17	9.62	9.01	7.38	14.75	16.96	12.26	10.13	13.88
PtXaTreH.05G063200		AT5G09960.1	sorbin/SH3 domain protein		1.21	3.16791e-12	1.92144e-10	18.07	23.32	14.4	23.02	30.77	15.18	18.29	44.87	40.41	43.49	56.52	48.81
PtXaTreH.05G064700					1.72	1.59872e-08	4.12613e-07	4.73	5.25	4.05	5.71	4.83	2.96	5.84	6.09	12.03	33.98	12.24	13.86
PtXaTreH.05G064900	Systemin receptor SR160	AT4G39400.1	Leucine-rich receptor-like protein kinase family protein		-0.79	3.0581e-13	2.2907e-11	9.78	10.16	10.55	9.98	9.86	8.37	11.3	6.22	5.29	4.46	6.53	6.22
PtXaTreH.05G070700		AT5G23130.1	Peptidoglycan-binding LysM domain-containing protein		0.873	1.44298e-06	2.1361e-05	5.77	6.37	4.29	6.07	9.49	4.25	4.4	11.28	9.5	10.34	10.47	11.27
PtXaTreH.05G075500		AT1G79060.1	TPRXL		-0.67	1.60075e-08	4.12613e-07	10.48	9.69	10.48	9.34	10.3	10.35	11.86	8.53	6.85	5.39	6.24	5.35
PtXaTreH.05G084300	Protein ALTERED PHOSPHATE STARVATION RESPONSE 1	AT1G21740.1	DUF630 family protein, putative (DUF630 and DUF632)		-0.91	3.75356e-30	6.73038e-27	10.49	10.02	10.01	9.4	9.02	9.99	10.65	6.04	4.87	4.82	5.22	5.4
PtXaTreH.05G084700	Aspartyl protease family protein 1	AT2G17760.1	Eukaryotic aspartyl protease family protein		0.813	1.51298e-08	3.92459e-07	15.88	22.15	12.1	15.34	22.07	14.26	14.87	30.2	29.71	26.93	30.06	28.56
PtXaTreH.05G089000	Calcium-dependent protein kinase 28	AT5G66210.1	calcium-dependent protein kinase 28		1.69	2.00654e-24	1.24714e-21	4.27	5.56	3.93	4.52	7.83	4.5	5.06	14.69	14.27	14.4	20.49	18.05
PtXaTreH.05G089100	Naringenin,2-oxoglutarate 3-dioxygenase (Fragment)	AT3G51240.1	flavanone 3-hydroxylase	F3H2 (flavonoid)	-1.28	5.49657e-11	2.63257e-09	115.17	100.78	78.78	92.26	117.95	73.88	101.9	29.94	26.77	52.65	58.25	30.94
PtXaTreH.05G089200	Naringenin,2-oxoglutarate 3-dioxygenase (Fragment)	AT3G51240.1	flavanone 3-hydroxylase	F3H2 (flavonoid)	-1.31	5.05833e-11	2.44307e-09	241.88	215.28	169.31	189.42	239.03	152.16	197.69	62.61	54.5	108.09	119.75	57.09
PtXaTreH.05G091400	Histone H1	AT2G18050.1	histone H1-3		0.926	3.62468e-09	1.09808e-07	15.61	17.91	19.16	14.23	13.97	15.5	22.5	32.69	32.3	41.94	21.76	31.88
PtXaTreH.05G096000	U-box domain-containing protein 5	AT4G36550.1	ARM repeat superfamily protein		1.69	7.03573e-18	1.34565e-15	1.29	2.02	1.28	2.08	3.13	1.51	2.33	7.05	6.07	5.54	6.33	6.32
PtXaTreH.05G096200	Late embryogenesis abundant protein D-29	AT4G36600.2	Late embryogenesis abundant (LEA) protein	LEA	1.23	9.61872e-07	1.503e-05	2.6	3.61	5.24	2.88	2.69	4.5	2.09	5.16	10.13	7.31	4.88	11.82
PtXaTreH.05G098900	Scarecrow-like protein 15	AT4G36710.1	GRAS family transcription factor		-0.83	6.52883e-14	5.59121e-12	6.86	6.32	6.32	6.09	6.12	4.85	5.16	3	3.05	3.66	3.46	3.51
PtXaTreH.05G100000	E3 ubiquitin-protein ligase RNF185	AT2G23780.2	RING/U-box superfamily protein		1.63	5.49569e-13	3.8834e-11	6.93	7.74	8.17	11.42	7.47	8.63	12.79	14.21	26.56	45.5	25.19	27.51
PtXaTreH.05G109000	Cysteine proteinase RD21A	AT1G47128.1	Granulin repeat cysteine protease family protein		-0.6	6.88297e-07	1.11186e-05	135.4	134.37	100.54	103.61	131.65	99.02	130.09	69.8	67.22	80.2	93.55	79.5
PtXaTreH.05G111000	Probable receptor-like protein kinase At5g24010	AT5G24010.1	Protein kinase superfamily protein		-0.6	2.07841e-06	2.93732e-05	5.66	5.96	5.56	4.94	6.12	4.39	4.96	3.95	3.44	2.82	4.31	3.04
PtXaTreH.05G112900	Squalene monooxygenase SE1	AT1G58440.1	FAD/NAD(P)-binding oxidoreductase family protein		1.01	6.17868e-09	1.76203e-07	5.4	4.17	3.98	5.03	5.52	4.96	5.97	6.52	9.1	14.74	10.26	9.41
PtXaTreH.05G119100	GEM-like protein 1	AT1G28200.1	FH interacting protein 1		0.701	5.91629e-09	1.69056e-07	14.23	14.28	13.82	16.52	13.82	15.92	18	19.34	25.48	31.13	24.26	22.95
PtXaTreH.05G119600	Purine permease 3	AT1G28220.1	purine permease 3		-0.79	5.11289e-08	1.14686e-06	18.15	21.92	15.3	18.03	21.68	15.8	18.28	8.03	10.15	8.95	12.47	13.59
PtXaTreH.05G120300	Homeobox-leucine zipper protein ATHB-16	AT4G40060.1	homeobox protein 16		-0.74	1.68467e-07	3.24093e-06	23.94	21.68	21.79	22.71	23.24	24.81	22.07	19.91	14.66	10.63	12.23	10.52
PtXaTreH.05G123200		AT1G78170.1	E3 ubiquitin-protein ligase		-0.81	2.93705e-09	9.09948e-08	11.51	12.32	11.77	8.94	12.28	11.16	9.35	6.89	7.19	6.24	6.65	4.08
PtXaTreH.05G125400	Acetyl-CoA carboxylase 1	AT1G36160.2	acetyl-CoA carboxylase 1		-0.76	1.45176e-10	6.27252e-09	38.79	29.47	28.43	28.17	34.56	30.2	34.68	18.15	17.64	19.94	23.1	15.05
PtXaTreH.05G129500	Cold shock protein 1	AT2G17870.1	cold shock domain protein 3		0.982	9.00764e-08	1.8849e-06	10.79	19.17	13.72	16.84	15.88	13.42	17.52	23.05	31.84	44.54	21.91	28.85
PtXaTreH.05G133200	Chlorophyllide a oxygenase, chloroplastic	AT1G44446.1	Pheophorbide a oxygenase family protein with Rieske 2Fe-2S domain-containing protein		-0.59	3.66392e-06	4.8284e-05	26.92	24.58	29.02	21.28	25.4	26.1	18.68	19.39	19.06	14.66	13.98	14.2
PtXaTreH.05G134800	NAC domain-containing protein 2	AT1G01720.1	NAC (No Apical Meristem) domain transcriptional regulator superfamily protein		0.771	6.38961e-07	1.04213e-05	16.6	24.85	15.83	17.93	22.77	25.84	24.93	26.98	38.82	40.04	32.87	41.61
PtXaTreH.05G138800	TOM1-like protein 3	AT1G21380.1	Target of Myb protein 1		0.706	1.62078e-08	4.16654e-07	4.87	4.83	5.6	5.24	7.29	5.07	6.29	7.56	8.39	9.61	9.73	10.27
PtXaTreH.05G139500	F-box protein SKP2B	AT1G77000.1	RNI-like superfamily protein		1.25	1.46192e-09	4.92845e-08	12.73	12.74	16.77	19.64	13.53	22.22	15.46	23.81	43.15	56.01	25.64	41.98
PtXaTreH.05G140000		AT4G19950.1	polyadenylate-binding protein 1-B-binding protein		1.23	1.90316e-10	7.9824e-09	3.95	8.36	6.07	6.56	11.4	6.55	8.67	18.83	16.19	15.46	17.26	18.17
PtXaTreH.05G140200	Scarecrow-like protein 1	AT1G21450.1	SCARECROW-like 1		0.941	2.76623e-18	5.70937e-16	3.48	4	3.38	3.63	5.11	3.87	3.83	7.94	7.33	7.3	7.89	6.71
PtXaTreH.05G140700	Bidirectional sugar transporter SWEET1	AT1G21460.1	Nodulin MtN3 family protein		-1.04	8.13682e-06	9.66359e-05	64.14	58.49	60.67	64.33	76.99	72.91	23.85	39.32	35.54	30.24	21.37	19.47
PtXaTreH.05G147900		AT4G09890.1	mediator of RNA polymerase II transcription subunit, putative (DUF3511)		-0.84	1.49097e-06	2.20147e-05	7.86	6.59	9.5	8.62	7.34	5.65	7.94	4.81	4.04	4.82	3.6	3.91
PtXaTreH.05G148300	UDP-rhamnose/UDP-galactose transporter 5	AT4G09810.1	Nucleotide-sugar transporter family protein, transport UDP-Rha and UDP-Gal for matrix polysaccharides		-1.04	6.55303e-12	3.79032e-10	10.82	11.18	9.61	7.82	9.21	8.11	8.46	6.26	3.88	3.42	4.73	4.14
PtXaTreH.05G148500	Protein GIGANTEA	AT1G22770.1	gigantea protein (GI)	circadian	-0.75	3.86878e-09	1.16221e-07	16.63	16.05	14.23	10.28	15.86	11.31	11.66	8.78	8.38	7.91	7.81	7.51
PtXaTreH.05G148900	Probable choline kinase 3	AT4G09760.1	Protein kinase superfamily protein		1.37	1.04814e-15	1.29056e-13	4.95	7.39	3.96	4.9	7.87	5.36	6.63	11.65	16.28	18.05	13.68	15.73
PtXaTreH.05G150200	Anamorsin homolog	AT5G18400.2	Cytokine-induced anti-apoptosis inhibitor 1, Fe-S biogenesi		0.713	2.81867e-07	5.07307e-06	33.06	29.08	25.28	33.57	29.94	28.85	32.27	40.41	49.91	54.27	65.83	36.26
PtXaTreH.05G150800	Co-chaperone protein p23-1	AT4G02450.1	HSP20-like chaperones superfamily protein	HSP20-like	0.723	7.21279e-06	8.71642e-05	119.74	114.78	135.01	134.44	118.54	116.31	125.99	133.7	177.89	315.41	179.4	207.13
PtXaTreH.05G152300					-0.64	6.94062e-06	8.45158e-05	17.44	22.33	13.8	13.28	17.54	12.91	16.8	10.86	9.14	9.67	12.48	9.68
PtXaTreH.05G153200					2.76	3.84383e-10	1.49559e-08	5.35	6.11	4.99	5.73	4.34	4.08	5.15	10.2	35.44	85.14	17.23	23.63
PtXaTreH.05G157600	Protein DETOXIFICATION 41	AT3G59030.1	MATE efflux family protein	TT12 (flavonoid)	-1.6	4.28347e-13	3.1111e-11	10.9	8.61	7.27	5.8	10.5	6.09	6.81	1.92	1.65	3.28	3.83	2.38
PtXaTreH.05G157800	Protein DETOXIFICATION 41	AT3G59030.1	MATE efflux family protein	TT12 (flavonoid) * below FPKM =5 cutoff	-1.66	4.68481e-15	5.10656e-13	5.31	3.96	3.95	3.74	4.27	3.25	3.5	1.09	1.02	1.82	1.65	0.618
PtXaTreH.05G157900	Protein DETOXIFICATION 41	AT3G59030.1	MATE efflux family protein	TT12 (flavonoid)	-1.71	2.20567e-23	1.07252e-20	18.75	10.73	12.55	10.91	13.34	10.18	10.91	3.8	2.99	4.57	4.62	2.99
PtXaTreH.05G159200	Protein FANTASTIC FOUR 2	AT1G03170.1	FANTASTIC four-like protein (DUF3049)		-0.92	5.26693e-08	1.17225e-06	7.63	7.33	8.74	7.66	10.97	8.92	10.91	5.85	5.2	3.43	5.5	3.21
PtXaTreH.05G161600	FCS-Like Zinc finger 8	AT3G22550.1	NAD(P)H-quinone oxidoreductase subunit, putative (DUF581)		-0.61	7.33081e-06	8.82929e-05	103.03	111.07	117.26	115.33	116.98	129.71	92.3	89.22	75.96	48.75	66.36	85.71
PtXaTreH.05G164300	Heat stress transcription factor A-6b	AT3G22830.1	heat shock transcription factor A6B	HSF	3.1	8.89389e-09	2.45107e-07	4.69	5.11	4.07	21.14	5.64	9.74	21.3	36.46	81.15	132.4	89.09	97.73
PtXaTreH.05G171000	Transcription factor bHLH155	AT2G31280.3	transcription factor bHLH155-like protein		-0.71	1.04111e-07	2.13652e-06	7.97	7.75	6.9	6.49	6.68	7.16	5.89	5.26	5.19	3.99	3.5	3.24
PtXaTreH.05G171100					-0.85	5.91286e-07	9.72387e-06	20.75	29.37	21.7	24.4	25.57	19.97	22.26	13.87	16.16	12.58	8.73	12.28
PtXaTreH.05G171300	CDT1-like protein a, chloroplastic	AT2G31270.1	CDT1-like protein A		-0.92	1.23574e-08	3.27958e-07	9	6.49	8.35	6.87	9.16	6.78	6.71	5.28	3.32	2.68	4.46	4.3
PtXaTreH.05G172200	Inorganic phosphate transporter 1-4	AT2G38940.1	phosphate transporter 1;4		0.593	0	0.002	15.38	19.19	15.24	14.48	25	15.68	21.31	29.11	21.56	20.84	30.96	32.9
PtXaTreH.05G177900	Dihydroflavonol 4-reductase	AT5G42800.1	dihydroflavonol 4-reductase	DFR2 (flavonoid)	-1.11	7.31032e-09	2.05211e-07	148.44	118.09	95.99	111.11	136.44	91.74	121.48	42.74	37.25	72.55	77.57	40.35
PtXaTreH.05G179500					-0.64	4.19531e-06	5.42403e-05	198.38	249.42	208.53	254.95	240.83	217.57	238.93	202.36	164.83	123.33	128.55	110.32
PtXaTreH.05G180400	Cytokinin dehydrogenase 5	AT1G75450.1	cytokinin oxidase 5		-1.25	1.46248e-15	1.74095e-13	13.02	10.46	10.44	9.99	13.09	13.57	8.46	5.85	5.79	3.84	4.71	3.43
PtXaTreH.05G185800		AT1G75710.1	C2H2-like zinc finger protein		-0.62	1.40526e-09	4.7486e-08	20.8	22.31	20.34	19.53	18.33	20.82	19.61	15.02	12.03	10.24	15	13
PtXaTreH.05G187900	Chaperone protein dnaJ 11, chloroplastic	AT2G17880.1	Chaperone DnaJ-domain superfamily protein	DNAJ/HSP40	2.02	1.23817e-16	1.86957e-14	13.96	26.42	33.38	48.23	25.62	39.11	27.99	87.22	160.58	136.63	79.78	155.55
PtXaTreH.05G188300	Endoplasmin homolog	AT4G24190.1	Chaperone protein htpG family protein	HSP90	1.03	6.46869e-14	5.55629e-12	138.85	158.01	154.17	195.44	144.56	174.9	202.86	245.46	340.67	429.51	347.63	333.25
PtXaTreH.05G191300	E3 ubiquitin-protein ligase ATL23	AT5G42200.1	RING/U-box superfamily protein		-0.91	7.59277e-07	1.21692e-05	8.14	6.74	4.67	5.18	6.34	4.99	4.51	4.25	2.62	2.66	2.85	2.88
PtXaTreH.05G198500	Bromodomain and PHD finger-containing protein 3	AT1G20670.1	DNA-binding bromodomain-containing protein		0.751	7.47788e-12	4.28209e-10	4.75	4.95	4.44	4.37	5.64	3.99	5.36	8.9	6.78	7.66	8.83	7.85
PtXaTreH.05G203300	bZIP transcription factor 50	AT1G42990.1	basic region/leucine zipper motif 60		1.15	9.85982e-10	3.46228e-08	57.44	60.06	38.45	45.87	85.22	39.14	54.58	137.41	86.23	103.67	136.26	136.53
PtXaTreH.05G203600	Calvin cycle protein CP12-3, chloroplastic	AT1G76560.1	CP12 domain-containing protein 3		0.638	4.455e-08	1.01436e-06	18.23	27.82	20.55	21.45	23.42	18.84	26.74	37.53	33.91	32.85	32.86	36
PtXaTreH.05G203800	Squamosa promoter-binding-like protein 14	AT1G20980.1	squamosa promoter binding protein-like 14		0.595	0	0.001	30.96	35.48	28.23	33.25	45.51	28.59	39.31	57.88	37.09	40.8	65.51	57.65
PtXaTreH.05G204300	Protein MIZU-KUSSEI 1	AT1G21050.2	MIZU-KUSSEI-like protein (Protein of unknown function, DUF617)		-0.99	1.88657e-11	9.84068e-10	32.03	35.21	31.31	34.56	39.58	36.6	38.53	22.26	21.2	13.9	19.45	11.64
PtXaTreH.05G204700	Calcium-binding protein CML38	AT1G76650.1	calmodulin-like 38		2.09	4.31094e-07	7.38368e-06	31.85	28.4	13.44	33.04	67.01	15.36	32.54	102.74	70.33	168.56	135.29	191.81
PtXaTreH.06G001600	Disease resistance protein Pik-1				1.46	0.001	0.003	1.71	4.22	4.52	1.66	2.61	0.569	5.49	5.82	5.78	7.74	7.68	13.74
PtXaTreH.06G002500	Heat shock protein 81-3	AT5G56000.1	HEAT SHOCK PROTEIN 81.4	HSP90	0.674	4.36588e-07	7.45996e-06	266.64	251.79	309.12	354.73	280.15	289.61	341.58	339.57	417.7	555.26	524.09	534.76
PtXaTreH.06G002600	Calcineurin B-like protein 2	AT5G55990.1	calcineurin B-like protein 2		-0.6	0	0.002	10.4	10.07	8.16	9.9	10.3	9.25	9.96	7.86	8.75	6.45	4.65	4.14
PtXaTreH.06G003700	Cellulose synthase-like protein E6	AT1G55850.1	cellulose synthase like E1		-0.61	6.34367e-09	1.8037e-07	8.79	7.02	7.79	6.8	7.7	6.45	7.7	4.54	4.83	5.11	5.66	4.12
PtXaTreH.06G008900	Stemmadenine O-acetyltransferase	AT3G26040.1	HXXXD-type acyl-transferase family protein		1.44	9.74507e-10	3.4346e-08	3.32	2.55	2.23	4.11	2.84	2.57	4.02	4.81	9.29	8.13	13.02	6.51
PtXaTreH.06G009000	Stemmadenine O-acetyltransferase	AT3G26040.1	HXXXD-type acyl-transferase family protein		0.699	2.71569e-09	8.47773e-08	7.92	8.22	8.75	9.28	8.65	8.16	10.8	11.65	13.68	14.11	17.82	14.03
PtXaTreH.06G012700	Cytochrome b561 and DOMON domain-containing protein At5g47530	AT5G47530.1	Auxin-responsive family protein		-0.79	5.61161e-07	9.29512e-06	8.34	8.7	9.31	9.46	8.91	10.01	8.53	5.08	5.1	5.7	3.03	7.28
PtXaTreH.06G015200					-1.09	4.29154e-06	5.53099e-05	24.13	37.43	33.29	35.55	39.32	43.65	27.24	18.5	20.56	23.82	7.98	9.37
PtXaTreH.06G015800					-0.7	4.20484e-06	5.4339e-05	53.16	61.53	52.62	39.35	44.91	42.72	48.59	37.85	31.26	21.08	35.29	24.41
PtXaTreH.06G016300					-1.61	7.27929e-18	1.38302e-15	5.65	12.46	7.73	5.44	6.28	7.34	9.12	2.76	2.52	2.57	2.41	2.26
PtXaTreH.06G016800					-1.18	1.63438e-06	2.38741e-05	9.86	19.65	14.26	10.57	9.87	18.33	17.63	3.48	5.94	4.52	7.85	9.65
PtXaTreH.06G018000					1.42	9.71028e-17	1.52228e-14	216.61	325.91	166.03	194.54	351.82	202.47	209.77	619.37	583.15	592.57	706.19	672.37
PtXaTreH.06G020200	7-deoxyloganetin glucosyltransferase	AT1G22400.1	UDP-Glycosyltransferase superfamily protein		-0.77	3.37894e-07	5.95079e-06	5.41	4.69	5.19	6.37	6.78	5.12	6.15	3.81	3.15	2.19	3.99	3.37
PtXaTreH.06G023400	Calmodulin	AT3G43810.2	calmodulin 7		0.711	3.41101e-12	2.06018e-10	81.58	85.26	81.34	105.09	86.47	82.68	82.42	116.65	131.23	138.34	151.69	165.51
PtXaTreH.06G023600	Dihydrofolate reductase	AT4G24380.3	dihydrofolate reductase		-1.5	1.15828e-17	2.06396e-15	135.76	130.06	100.99	107.01	143	95.03	119.76	42.11	32.99	48.44	58.86	26.09
PtXaTreH.06G024500	Ricin				-0.6	2.41333e-05	0	384.26	399.56	585.21	442.84	388.88	579.91	530.69	309.08	267.31	339.66	379.35	257.49
PtXaTreH.06G027900	bZIP transcription factor 17	AT2G40950.1	Basic-leucine zipper (bZIP) transcription factor family protein		0.649	1.67453e-07	3.22853e-06	11.5	12.94	12.44	10.98	12.17	11.91	12.56	12.95	19.28	23.78	18.21	19.89
PtXaTreH.06G031300					-0.87	2.19035e-05	0	11.35	18.27	9.23	8.36	9.39	8.65	12.77	6.33	6.89	6.56	6.56	3.58
PtXaTreH.06G034200	Uncharacterized protein At5g39865	AT3G57070.1	Glutaredoxin family protein		-0.82	1.91192e-12	1.22163e-10	9.67	10.1	9.11	8.64	10.2	9.63	9.97	6.54	5.52	4.48	6.22	4.12
PtXaTreH.06G036200					-0.98	2.39074e-09	7.54543e-08	84.97	73.07	61.82	56.34	99.36	59.14	66.71	39.91	31.41	30.07	46.8	32.03
PtXaTreH.06G036500	Protein EARLY RESPONSIVE TO DEHYDRATION 15	AT2G41430.4	dehydration-induced protein (ERD15)		1.33	7.51333e-21	2.5064e-18	117.44	138.43	87.04	118.55	148.77	107.77	129.57	230.07	284.32	363.79	338.12	292.89
PtXaTreH.06G040800	Heat stress transcription factor B-3	AT2G41690.1	heat shock transcription factor B3	HSF	0.764	2.68196e-05	0	2.68	2.98	3.66	3.29	3.3	3.84	4.86	5.2	5.49	4.42	6.09	8.81
PtXaTreH.06G043300	Zinc finger AN1 and C2H2 domain-containing stress-associated protein 11	AT2G41835.1	zinc finger (C2H2 type, AN1-like) family protein		1.25	2.44822e-11	1.25873e-09	6.1	8.06	4.69	6.97	10.87	5.29	7.39	15.86	12.34	19.55	16.01	19.91
PtXaTreH.06G046600					1.16	4.98392e-14	4.41308e-12	63.09	64.09	50.17	57.85	83.51	38.23	56.56	117.76	135.43	145.1	127.04	130.27
PtXaTreH.06G050900		AT2G12400.1	plasma membrane fusion protein		0.917	2.22508e-17	3.83405e-15	23.49	25.53	21.03	28.01	29.43	23.16	22.1	39.35	48.96	53.04	46.81	43.42
PtXaTreH.06G056000	Heptahelical transmembrane protein 1	AT5G20270.1	heptahelical transmembrane protein1		-0.63	5.23693e-08	1.16829e-06	17.75	18.81	14.66	12.47	16.35	14.64	13.41	11.36	10.28	9.18	9.88	8.77
PtXaTreH.06G058500		AT3G24150.1	hypothetical protein		-0.64	1.71036e-05	0	9.71	9.63	10.54	10.03	10.51	9.83	9.83	9.21	7.5	4.64	5.76	4.88
PtXaTreH.06G059300	Equilibrative nucleotide transporter 8	AT1G02630.1	Nucleoside transporter family protein		-0.62	3.14498e-08	7.51887e-07	18.1	25.34	17.77	21.87	18.11	22.16	21.02	13.05	10.98	13.55	14.16	14.79
PtXaTreH.06G059400		AT5G20190.1	Tetratricopeptide repeat (TPR)-like superfamily protein		-0.8	2.88827e-25	2.18057e-22	26.12	27.65	27.93	25.38	25.12	27.9	23.76	16.88	13.74	14.19	15.71	14.27
PtXaTreH.06G061600					3.32	4.90175e-10	1.85278e-08	17.1	19.73	15.56	63.71	21.19	26.06	60.2	113.75	251.83	625.63	285.14	310.07
PtXaTreH.06G061800	Probable xyloglucan endotransglucosylase/hydrolase protein 23	AT4G25810.1	xyloglucan endotransglycosylase 6		0.904	4.91693e-05	0	15.89	27.53	13.3	16.34	25.03	10.83	15.06	34.28	27.86	24.49	48.49	29.3
PtXaTreH.06G062700					-0.81	1.22486e-05	0	75.25	117.28	69.72	70.69	86.42	63.77	81.93	67.36	43.5	31.19	49.64	36.95
PtXaTreH.06G063800	18.5 kDa class I heat shock protein	AT1G07400.1	HSP20-like chaperones superfamily protein	HSP20	1.56	5.93768e-11	2.81564e-09	34.43	39.14	36.69	49.1	35.54	37.1	57.22	55.78	89.97	203.73	112.79	144.47
PtXaTreH.06G070400		AT5G58110.1	chaperone binding / ATPase activator	activator of HSP90	1.02	4.70092e-09	1.37758e-07	20.49	22.34	22.66	23.39	20.71	25.96	25.34	29.77	47.83	74.06	37.84	42.42
PtXaTreH.06G070800	Probable protein phosphatase 2C 44	AT4G28400.1	Protein phosphatase 2C family protein		0.694	4.85815e-09	1.4162e-07	10.69	14.22	10.71	10.76	15.55	10.41	12.17	19.44	18.5	17.68	22.04	19.33
PtXaTreH.06G071700	WAT1-related protein At2g37460	AT2G37460.1	nodulin MtN21 /EamA-like transporter family protein		-1.02	8.40357e-21	2.77115e-18	17.41	15.64	15.32	13.24	15.83	15.69	14.44	6.99	7.17	9.7	6.75	7.15
PtXaTreH.06G076400	Aspartic proteinase PCS1	AT5G02190.1	Eukaryotic aspartyl protease family protein		-0.72	1.5429e-05	0	7.65	11.15	8.19	7.66	8.06	7.32	6.81	7.06	4.91	3.6	4.94	3.91
PtXaTreH.06G076800	Hsp70 nucleotide exchange factor FES1	AT3G09350.1	Fes1A	Hsp70 nucleotide exchange factor	3.66	2.77853e-16	3.84604e-14	12.8	11.52	12.66	25.81	12.99	15.42	21.91	54.19	162.68	447.47	156.05	194.04
PtXaTreH.06G078800	Transcription factor LHW	AT2G27230.2	transcription factor-like protein		-0.82	5.61467e-15	6.05561e-13	17.88	16	15.54	13.42	18.68	15.95	14.8	10.84	9.29	7.85	8.71	8.6
PtXaTreH.06G078900					-0.9	0	0.001	10.25	19.09	14.16	21.92	23.22	15.52	17.81	12.59	10.04	8.01	8.59	5.8
PtXaTreH.06G080900					0.753	1.24727e-05	0	34.92	39.32	29.73	26.42	58.03	35.42	34.11	72.88	53.21	69.08	54.58	58.8
PtXaTreH.06G081000		AT5G02020.1	E3 ubiquitin-protein ligase RLIM-like protein		0.81	5.73746e-11	2.72972e-09	6.63	10.23	6.48	6.94	8.26	7.51	8.33	14.13	15.08	11.12	13.45	13.61
PtXaTreH.06G081600	Copper transporter 6	AT2G26975.1	Ctr copper transporter family		-0.75	7.32388e-06	8.82464e-05	6.1	7.48	6.95	5.46	5.25	5.64	5.38	3.43	3.71	3.95	4.15	1.98
PtXaTreH.06G081900	18.2 kDa class I heat shock protein	AT1G53540.1	HSP20-like chaperones superfamily protein	HSP20	3.95	4.52817e-15	4.97734e-13	1.06	1.94	1.18	1.06	1.46	1.06	0.777	6.74	11.33	51.18	6.8	16.78
PtXaTreH.06G084500	Protein OCTOPUS	AT3G09070.1	LOW protein: UPF0503-like protein, putative (DUF740)		-0.69	2.82678e-10	1.13265e-08	15.9	13.05	14.62	17.59	14.83	14.4	17.77	9.79	8.34	8.34	11.45	9.67
PtXaTreH.06G085200	BAHD acyltransferase DCR	AT5G01210.1	HXXXD-type acyl-transferase family protein		0.601	0.001	0.004	4.69	6.1	9.81	6.66	7.19	9.63	7.06	8.33	9.72	13.72	11.41	11.98
PtXaTreH.06G086900	Vacuolar cation/proton exchanger 3	AT2G38170.3	cation exchanger 1		-0.76	7.55342e-05	0.001	107.99	103.56	86.59	65.63	94.16	63.19	84.3	77.91	31.88	51.87	51.28	41.72
PtXaTreH.06G091500		AT5G01710.1	methyltransferase		0.789	0	0.001	34.44	35.13	21.78	29.97	56.83	20.3	29.98	67.13	44.78	57.03	61.6	49.92
PtXaTreH.06G094600	WRKY DNA-binding transcription factor 70	AT3G56400.1	WRKY DNA-binding protein 70		-1.24	0	0.001	32.55	93.95	30.92	31.25	36.81	32.35	46.22	21.94	17.24	21.43	19.97	11.1
PtXaTreH.06G095900	UDP-galactose/UDP-glucose transporter 3	AT1G14360.1	UDP-galactose transporter 3		0.901	1.24794e-08	3.30584e-07	4.05	4.45	3.62	3.59	3.84	4.37	4.98	5.97	8.12	10.95	6.48	6.76
PtXaTreH.06G100300		AT5G03670.1	histone-lysine N-methyltransferase SETD1B-like protein		-0.63	5.80364e-07	9.59658e-06	7.52	6.29	7.98	7.41	7.47	7.35	7.42	6.47	4.59	4.05	4.78	3.6
PtXaTreH.06G102700	Threonine dehydratase biosynthetic, chloroplastic	AT3G10050.1	L-O-methylthreonine resistant 1		0.62	1.96002e-07	3.69698e-06	27.44	25.17	26.57	32.12	28.17	32.89	33.11	32.63	46.74	50.71	47.72	46.59
PtXaTreH.06G102800	Threonine dehydratase biosynthetic, chloroplastic	AT3G10050.1	L-O-methylthreonine resistant 1		0.824	1.15445e-07	2.33404e-06	5.45	4.58	4.18	5.35	4.97	7.36	5.41	6.63	9.19	9.94	11.08	10.22
PtXaTreH.06G106200	Protein NUCLEAR FUSION DEFECTIVE 4	AT2G39210.1	Major facilitator superfamily protein		1.45	2.96699e-07	5.31336e-06	1.35	3.1	1.57	2.52	3.56	5.68	2.17	9.47	7.92	5.12	7.21	9.11
PtXaTreH.06G108200	Heavy metal-associated isoprenylated plant protein 6	AT5G03380.1	Heavy metal transport/detoxification superfamily protein		1.09	3.5314e-12	2.12841e-10	65.36	83.23	75.56	83.92	75.75	93.05	85.12	109.94	149.86	238.95	159.9	188.47
PtXaTreH.06G110200	Phenylalanine ammonia-lyase	AT2G37040.1	PHE ammonia lyase 1	PAL1 (flavonoid)	-0.84	3.34541e-06	4.45573e-05	178.74	149.93	138.14	171.01	209.17	130.11	162.08	64.34	62.59	83.67	128.93	112.48
PtXaTreH.06G112700	Polyubiquitin 11	AT5G03240.3	polyubiquitin 3		4.07	1.58427e-18	3.46956e-16	4.08	5.7	3.78	6.88	6.88	5.48	7.65	17.66	61.94	200.17	78.87	124.7
PtXaTreH.06G113400					0.651	5.70721e-05	0.001	2.95	5.14	3.51	3.96	3.66	3.08	3.58	7.59	5.56	5.01	5.62	4.5
PtXaTreH.06G116100	Zinc finger CCCH domain-containing protein 11	AT2G20280.1	Zinc finger C-x8-C-x5-C-x3-H type family protein		0.61	1.05352e-06	1.6241e-05	26.78	29.99	29.47	28.05	28.84	32.29	29.91	31.27	42.48	58.01	44.94	45.88
PtXaTreH.06G117700	Probable pectinesterase/pectinesterase inhibitor 54	AT5G20860.2	Plant invertase/pectin methylesterase inhibitor superfamily		-0.92	2.72984e-11	1.39851e-09	8.67	10.06	7.32	7.51	8.84	8.46	6.52	5.09	4.56	4.93	3.63	3.2
PtXaTreH.06G120200	20 kDa chaperonin, chloroplastic	AT5G20720.3	chaperonin 20	HSP60	0.959	4.92145e-14	4.37126e-12	90.06	79.67	107.47	120.58	89.37	109.84	89.76	159.3	202.27	239.48	167.86	179.73
PtXaTreH.06G120700	FCS-Like Zinc finger 14	AT5G20700.1	senescence-associated family protein, putative (DUF581)		-0.84	5.12287e-07	8.58549e-06	75.08	83.26	79.33	62.44	84.72	64.93	46.66	52.98	40.47	26.59	38.91	37.73
PtXaTreH.06G120900	Protein TIFY 10A	AT1G19180.1	jasmonate-zim-domain protein 1		1.11	2.904e-09	9.01655e-08	55.04	39.99	35.62	41.93	69.5	31.17	63.08	96.44	90.69	107.6	127.97	92.55
PtXaTreH.06G122800	Serine/threonine-protein kinase RIPK	AT2G05940.1	Protein kinase superfamily protein		1.34	5.9213e-07	9.72387e-06	3.85	4.12	2.33	4.97	7.7	3.45	5.33	9.47	7.67	8.87	10.59	20.56
PtXaTreH.06G124300	Growth-regulating factor 4	AT3G13960.1	growth-regulating factor 5		-0.66	5.83987e-07	9.63428e-06	8.41	5.52	7.16	5.87	6.56	6.5	6.16	4.5	5.02	3.7	4.06	3.46
PtXaTreH.06G125200	Beta-galactosidase	AT3G13750.1	beta galactosidase 1		0.73	0	0.001	10.99	16.52	13.55	13.05	14.03	22.38	14.28	18.18	28.29	17.21	23.12	36.68
PtXaTreH.06G126300	UBP1-associated proteins 1C	AT2G19385.1	zinc ion binding protein		0.985	9.955e-09	2.7174e-07	9.31	8.9	13.85	15.24	10.19	13.14	12.23	17.11	24.11	32.61	19.41	23.35
PtXaTreH.06G129200	Probable phospholipase A2 homolog 1	AT4G29460.1	Phospholipase A2 family protein		0.768	4.99825e-09	1.45283e-07	16.6	15.68	13.37	19.98	13.03	16.65	19.52	23.07	26.41	32.6	28.4	28.52
PtXaTreH.06G130800	Probable polyamine oxidase 5	AT4G29720.1	polyamine oxidase 5		-0.65	1.30369e-07	2.58654e-06	24.27	22.94	26.82	22.54	19.95	21.1	20.68	15.63	11.64	11.35	15.06	17.92
PtXaTreH.06G131600	Pathogen-associated molecular patterns-induced protein A70	AT5G56980.1	cotton fiber protein		-0.74	0	0.003	23.98	67.59	36.06	26.84	28.92	33.8	35.79	22.88	19.28	17.7	22.11	25.58
PtXaTreH.06G140400	GDSL esterase/lipase At5g45670	AT5G45670.1	GDSL-like Lipase/Acylhydrolase superfamily protein		-0.97	1.98535e-08	4.96927e-07	243.48	280.85	344.13	252.47	279.22	325.65	306.89	121.87	115.78	118.58	139.99	243.23
PtXaTreH.06G140700	NADPH--cytochrome P450 reductase	AT4G30210.3	P450 reductase 2		-0.6	4.06325e-08	9.39327e-07	86.15	68.94	69.01	67.41	78.18	58.84	63.16	44.26	41.14	44	55.08	46.53
PtXaTreH.06G143000	Flavonoid 3-O-glucosyltransferase	AT5G17050.1	UDP-glucosyl transferase 78D2		-0.65	4.77639e-05	0	40.12	31.29	31.96	45.08	47.47	36.11	40.16	19.46	18.76	22.6	33.78	28.67
PtXaTreH.06G143200	CBL-interacting serine/threonine-protein kinase 21	AT5G57630.1	CBL-interacting protein kinase 21		-0.85	1.64054e-11	8.60426e-10	9.44	7.12	7.32	5.73	8.83	7.64	6.92	4.84	3.71	3.96	4.08	4.32
PtXaTreH.06G143400	Probable 1-deoxy-D-xylulose-5-phosphate synthase 2, chloroplastic	AT4G15560.1	Deoxyxylulose-5-phosphate synthase		-1.29	2.88419e-08	6.96502e-07	19.74	19.04	17.54	15.44	20.86	19.98	8.71	8.5	8.28	9.95	4.43	4.07
PtXaTreH.06G144600	Probable alpha,alpha-trehalose-phosphate synthase [UDP-forming] 11	AT2G18700.1	trehalose phosphatase/synthase 11		1.24	1.34246e-08	3.53014e-07	7.78	17.58	7.73	11.55	20.27	15.72	11.75	33.98	28.84	25.14	28.43	38.64
PtXaTreH.06G145600	Very-long-chain aldehyde decarbonylase CER3	AT5G57800.1	Fatty acid hydroxylase superfamily		-0.96	6.12883e-12	3.56653e-10	13.66	13.39	11.89	12.13	15.39	12.54	11.25	8.8	7.64	5.58	6.05	4.83
PtXaTreH.06G146800	Cinnamoyl-CoA reductase-like SNL6	AT2G23910.1	NAD(P)-binding Rossmann-fold superfamily protein		-1.21	3.31435e-08	7.89746e-07	20.78	23.07	14.26	14.16	20.68	13.77	22.75	5.03	5.06	10.95	10.85	7.78
PtXaTreH.06G146900	Tetratricopeptide repeat protein 1	AT4G30480.2	Tetratricopeptide repeat (TPR)-like superfamily protein		0.771	1.50065e-05	0	3.82	4.69	3.97	4.06	4.53	4.61	5.23	4.73	7.18	11.5	7.31	6.7
PtXaTreH.06G148100		AT4G30780.1	ATP-dependent DNA helicase		2.26	1.33266e-34	3.82328e-31	5.59	7.37	4.8	6.21	10.76	5.32	6.34	24.94	34.42	37.37	35.44	25.51
PtXaTreH.06G150800	APO protein 2, chloroplastic	AT5G57930.2	APO RNA-binding protein (DUF794)		0.599	1.10917e-06	1.6935e-05	4.49	3.88	4.86	5.34	4.58	5.47	4.89	6.8	8.43	8.6	5.87	6.43
PtXaTreH.06G152500	CBL-interacting serine/threonine-protein kinase 6	AT4G30960.1	SOS3-interacting protein 3		-0.76	6.51423e-10	2.38986e-08	90.01	102.59	109.63	106.18	92.88	105.98	87.14	61.46	55.15	42.98	55.91	76.38
PtXaTreH.06G153000	NADP-dependent glyceraldehyde-3-phosphate dehydrogenase	AT2G24270.2	aldehyde dehydrogenase 11A3		-1.34	3.23948e-13	2.40771e-11	23.56	18.54	14.27	15.56	24.46	16.18	19.08	6.56	5.37	7.94	11	5.96
PtXaTreH.06G154200	Calmodulin-binding protein 60 E	AT2G24300.3	Calmodulin-binding protein		0.78	1.25829e-07	2.50863e-06	3.51	4.96	3.66	3.86	5.38	3	3.61	6.32	6.82	6.06	8.44	6.39
PtXaTreH.06G159400	Activator of 90 kDa heat shock protein ATPase homolog	AT3G12050.1	Aha1 domain-containing protein	HSF	1.97	1.1028e-11	6.07261e-10	15.17	17.6	16.45	24.88	15.28	17.94	22.82	31.4	58.92	126.27	69.08	76.21
PtXaTreH.06G160100	Dirigent protein 21	AT1G65870.1	Disease resistance-responsive (dirigent-like protein) family protein		-0.72	0.001	0.003	22	21.99	19.78	21.29	18.19	15.02	12.76	15.28	10.86	12.65	12.2	5.31
PtXaTreH.06G161500	Serine/arginine-rich SC35-like splicing factor SCL30A	AT3G13570.1	SC35-like splicing factor 30A		2.13	3.82794e-20	1.08733e-17	8.94	13.83	11.54	17.41	9.75	15.4	20.48	35.18	66.34	94.6	54.4	51.6
PtXaTreH.06G165600	Syntaxin-121	AT3G11820.1	syntaxin of plants 121		0.952	6.21042e-05	0.001	5.55	8.1	4.41	6.23	13.45	6.16	7.32	17.39	9.83	10.07	17.06	16.06
PtXaTreH.06G167500	NDR1/HIN1-like protein 10	AT2G35980.1	Late embryogenesis abundant (LEA) hydroxyproline-rich glycoprotein family	LEA	2.31	1.02283e-05	0	2.31	3.9	0.885	2.38	9.71	1.2	3.28	23.46	11.88	13.8	16.97	17.4
PtXaTreH.06G167600	NDR1/HIN1-like protein 10	AT2G35980.1	Late embryogenesis abundant (LEA) hydroxyproline-rich glycoprotein family	LEA	2.13	5.28157e-05	0	4.16	8.08	1.78	4.99	18.53	2.33	5.07	38.5	20.05	21.76	25.18	33.94
PtXaTreH.06G171900	NAC domain-containing protein 90	AT5G22380.1	NAC domain containing protein 90		2.47	9.22443e-10	3.27119e-08	2.64	2.29	0.901	1.61	5.7	1.3	1.92	14.56	9.73	11.19	13.34	15.43
PtXaTreH.06G173500	Rho GTPase-activating protein 1	AT5G22400.1	Rho GTPase activating protein with PAK-box/P21-Rho-binding domain-containing protein		-0.63	1.20376e-07	2.42178e-06	27.42	27.08	20.55	20.28	25.01	19.2	19.06	14.45	13.86	16.06	15.49	12.79
PtXaTreH.06G181400		AT5G21940.1	hybrid signal transduction histidine kinase M-like protein		0.593	0	0.002	15.84	25.01	20.11	17.88	20.89	16.69	16.54	34.93	35.91	18.11	23.53	29.88
PtXaTreH.06G182700	Transcription factor MYB4	AT3G13540.1	myb domain protein 5		-1.07	5.97268e-10	2.21956e-08	5.8	6.73	6.47	4.52	5.04	5.37	6.87	3.41	2.22	1.89	3.5	2.75
PtXaTreH.06G183200	Transcription factor MYB123	AT4G38620.1	myb domain protein 4	MYB134 (flavonoid)	-0.69	5.92129e-07	9.72387e-06	47.31	38.68	31.55	29.51	44.4	33.19	39.72	20.5	22.58	24.43	28.81	19.67
PtXaTreH.06G184000	Protein BIG GRAIN 1-like A	AT3G13980.1	SKI/DACH domain protein		-0.78	3.42954e-08	8.12471e-07	5.7	6.28	7.1	5.28	6.23	5.84	6.58	4.5	4.29	3.21	2.49	3.33
PtXaTreH.06G185000	17.9 kDa class II heat shock protein	AT5G12020.1	17.6 kDa class II heat shock protein	HSP20	5.58	1.0872e-14	1.10605e-12	2.7	2.49	2.66	12.26	3.15	2.8	12.68	43.2	158.84	632.61	205.64	278.37
PtXaTreH.06G185100	17.9 kDa class II heat shock protein	AT5G12020.1	17.6 kDa class II heat shock protein	HSP20	3.68	1.92204e-10	8.04985e-09	36.52	32.67	35.07	130.01	40.88	40.7	138.16	239.3	583.95	1585.06	842.51	888.23
PtXaTreH.06G187300	Heat shock factor protein HSF30	AT2G26150.1	heat shock transcription factor A2	HSF	3.58	2.94139e-15	3.3354e-13	4.65	3.64	3.42	11.03	4.35	5.73	11.3	26.75	60.83	131.17	61.73	95.68
PtXaTreH.06G187400	Glutaredoxin-C6	AT4G33040.1	Thioredoxin superfamily protein		-1.01	1.03873e-05	0	145.4	149.72	93.53	115.7	146.2	98.53	152.91	59.22	31.31	67.39	108.68	51.39
PtXaTreH.06G192600					0.884	5.50035e-09	1.58433e-07	1120.25	1301.77	910.16	1122.42	1337.9	841.23	1261.15	1762.54	1496.39	2220.59	2474.21	2395.18
PtXaTreH.06G193100	Protein EARLY FLOWERING 3	AT2G25930.1	hydroxyproline-rich glycoprotein family protein	circadian	0.671	7.71188e-06	9.23013e-05	5.11	4.75	5.31	5.52	4.91	4.93	6.39	6.14	9.11	11.75	6.66	8.12
PtXaTreH.06G193500	Zinc finger CCCH domain-containing protein 49	AT4G29190.1	Zinc finger C-x8-C-x5-C-x3-H type family protein		2.99	8.85032e-15	9.13334e-13	14.79	22.63	18.92	18.84	19.56	16.4	25.79	45.02	130.71	328.01	117.5	149.43
PtXaTreH.06G195800	Caffeoylshikimate esterase	AT5G11650.1	alpha/beta-Hydrolases superfamily protein		-0.81	9.62298e-06	0	16.38	13.89	13.11	10.25	15.01	10.05	9.91	10.81	5.81	5.34	6.79	7.25
PtXaTreH.06G196700	Protein unc-13 homolog	AT2G25800.1	elongation factor Ts (DUF810)		0.977	1.31559e-14	1.31969e-12	20.5	21.04	17.96	19.7	25.94	16.81	18.65	30.61	37.08	42.4	47.31	39.09
PtXaTreH.06G197400	Probable glycosyltransferase At5g03795	AT5G25820.1	Exostosin family protein		-0.74	3.04053e-09	9.39975e-08	10.09	11.19	8.32	8.83	9.33	7.81	7.81	5.9	5.03	4.83	6.65	4.54
PtXaTreH.06G197900	Aquaporin TIP4-1	AT2G25810.1	tonoplast intrinsic protein 4;1		-0.59	1.56685e-06	2.29344e-05	153.67	146.92	148.92	158.66	129.73	152.75	104.75	98.18	110.05	99.74	90.81	72.3
PtXaTreH.06G199900	Aspartate aminotransferase 3, chloroplastic	AT5G11520.1	aspartate aminotransferase 3		0.644	6.19322e-06	7.61582e-05	10	10.88	13.25	11.56	10.99	15.37	10.23	14.59	18.51	17.52	16.15	24.75
PtXaTreH.06G201400	BURP domain protein RD22	AT5G25610.1	BURP domain-containing protein		-1.11	5.44158e-11	2.61059e-09	122.03	163.9	100.3	81.52	141.11	82.17	99.58	63.11	49.11	55.07	44.75	48.13
PtXaTreH.06G202700	Probable E3 ubiquitin-protein ligase RZFP34	AT5G25560.3	CHY-type/CTCHY-type/RING-type Zinc finger protein		1.48	1.02613e-16	1.59128e-14	18.83	20.03	18.19	18.62	18.1	26.83	24.13	40.43	80.23	74.53	41.32	50.65
PtXaTreH.06G211900	Adenine phosphoribosyltransferase 5	AT5G11160.1	adenine phosphoribosyltransferase 5		0.633	0	0.002	5.86	4.81	6	6.54	6.23	5.25	7.43	6.62	7.93	7.34	10.66	14.08
PtXaTreH.06G212600	Pectinesterase 3	AT3G14310.1	pectin methylesterase 3		-1.75	1.56852e-05	0	7.64	22.14	4.53	9.94	14.96	9.06	6.03	3.02	3.74	4.58	2.76	1.51
PtXaTreH.06G216900	Chaperone protein ClpB4, mitochondrial	AT2G25140.1	casein lytic proteinase B4	HSP100	1.51	8.44541e-05	0.001	5.81	4.64	5.81	6.22	5.46	5.4	6.7	6.63	15.75	38.45	9.12	10.82
PtXaTreH.06G217700	CBL-interacting serine/threonine-protein kinase 25	AT5G25110.1	CBL-interacting protein kinase 25		-0.7	4.67124e-06	5.94821e-05	19.21	23.61	16.36	15.31	22.53	17.41	18.19	14.9	14.15	9.91	10.49	8.57
PtXaTreH.06G217800	WRKY transcription factor 18	AT4G31800.1	WRKY DNA-binding protein 18		1.81	2.54516e-05	0	1.99	6.91	1.97	3.7	10.59	2.37	3.51	14.43	13.49	16.49	18.09	14.79
PtXaTreH.06G222700	Probable xyloglucan glycosyltransferase 5	AT4G31590.1	Cellulose-synthase-like C5		-0.76	4.27084e-11	2.09089e-09	15.19	19.55	14.88	16.65	14.28	13.88	15.64	9.88	9.79	9.55	9.99	6.82
PtXaTreH.06G223800	UDP-glycosyltransferase 73B5	AT2G15490.1	UDP-glycosyltransferase 73B4		-1	7.76658e-05	0.001	6.14	6.59	4.4	6.01	4.61	4.35	6.17	1.94	1.18	2.3	3.99	4.22
PtXaTreH.07G004600					0.908	2.27197e-13	1.74398e-11	44.45	55.17	36.02	36.29	45.93	37.31	41.14	63.78	78.55	84.95	83.1	82.91
PtXaTreH.07G009900	Phosphoenolpyruvate carboxykinase (ATP)	AT4G37870.1	phosphoenolpyruvate carboxykinase 1		0.909	3.24243e-06	4.33063e-05	16.98	13.2	25.95	20.34	21.65	24.33	28.59	32.03	35.59	30.96	42.27	60.74
PtXaTreH.07G017400	AAA-ATPase At1g43910	AT1G43910.1	P-loop containing nucleoside triphosphate hydrolases superfamily protein		0.729	5.29135e-06	6.64057e-05	4.78	6	4.82	4.4	6.36	4.91	6.8	6.97	7.02	11.2	11.2	8.4
PtXaTreH.07G021500	U-box domain-containing protein 5	AT4G36550.1	ARM repeat superfamily protein		1.16	2.05651e-10	8.57549e-09	2.87	4.15	2.8	3.74	5.75	3.03	3.41	11.28	7.44	6.59	8.2	7.32
PtXaTreH.07G027000	G-box-binding factor 1	AT4G36730.1	G-box binding factor 1		0.661	1.14109e-11	6.25943e-10	7.72	9.93	10.07	9.46	10.09	10.9	10.01	13.87	15.15	14.37	15.72	17.57
PtXaTreH.07G028500	Elongation of fatty acids protein 3-like	AT4G36830.2	GNS1/SUR4 membrane protein family		-0.6	0.001	0.005	8.12	7.79	6.64	6.89	6.18	5.23	7.37	4.45	4.52	4.64	6.32	2.54
PtXaTreH.07G029000	Probable calcium-binding protein CML41	AT3G50770.1	calmodulin-like 41		-1.14	2.22214e-09	7.07558e-08	9.58	13.72	10.18	8.37	12.15	8.06	8.13	6.18	3.4	5.83	3.47	3.67
PtXaTreH.07G029600	BTB/POZ domain-containing protein At3g50780	AT3G50780.1	BTB/POZ domain protein		-0.7	4.64678e-10	1.77749e-08	10.73	9.76	9.17	9.31	9.69	7.58	9.17	6.75	5.74	4.44	6.13	5.42
PtXaTreH.07G030000	STS14 protein	AT5G66590.1	CAP (Cysteine-rich secretory proteins, Antigen 5, and Pathogenesis-related 1 protein) superfamily protein		-0.89	1.07893e-05	0	172.54	179.09	152.86	166.69	168.64	110.75	87.77	115.01	81.72	75.83	78.85	46.89
PtXaTreH.07G030200		AT2G23690.1	HTH-type transcriptional regulator		-0.91	0	0.001	13.66	19.96	10.94	11.85	15.8	10.34	10.33	12.03	5.91	4.05	6.1	7
PtXaTreH.07G032400	Molybdenum cofactor sulfurase	AT2G23520.1	Pyridoxal phosphate (PLP)-dependent transferases superfamily protein		-0.59	1.00162e-11	5.57969e-10	17.39	16.55	17.38	16.82	17.4	15.12	18.15	11.55	11.96	12.07	11.41	8.83
PtXaTreH.07G034100	Salicylic acid-binding protein 2	AT2G23620.1	methyl esterase 1		-0.87	5.64087e-15	6.06109e-13	52.87	57.6	67.77	60.44	51.49	59.94	48.37	24.26	31.39	31.12	31	36.77
PtXaTreH.07G035000	Dof zinc finger protein DOF5.7	AT5G65590.1	Dof-type zinc finger DNA-binding family protein		-0.68	1.39298e-08	3.64628e-07	14.01	15.84	12.62	14.55	13.11	9.88	13.97	8.15	8.16	8.48	9.64	7.15
PtXaTreH.07G035200	L-ascorbate oxidase homolog	AT5G66920.1	SKU5 similar 17		0.974	3.93752e-18	7.84468e-16	13.37	11.95	12.89	15.69	12.54	14.86	13.37	24.03	22.39	25.28	26.33	34.21
PtXaTreH.07G036400	Transcription factor HHO5	AT4G37180.2	Homeodomain-like superfamily protein		2.26	1.58924e-25	1.26649e-22	3.05	2.1	4.71	3.71	3.44	3.8	2.44	8.66	18.51	21.92	15.28	15.07
PtXaTreH.07G039800	Heat shock factor protein HSF24	AT4G36990.1	heat shock factor 4		2.31	3.14043e-21	1.14045e-18	26.9	35.38	27.87	36.87	38.61	35.1	48.12	75.69	131.93	278.88	149.22	241.12
PtXaTreH.07G040100		AT5G67020.1	hypothetical protein		-0.7	7.92652e-10	2.85325e-08	10.67	8.73	9.61	8.21	9.19	9.65	8.5	6.43	5.73	4.19	6.01	5.98
PtXaTreH.07G046500					-1.01	1.09436e-10	4.8676e-09	5.87	6.19	5.18	4.93	6.88	5.16	5.22	3.43	3.63	2.26	2.49	1.97
PtXaTreH.07G047100	Protein CONSERVED IN THE GREEN LINEAGE AND DIATOMS 27, chloroplastic	AT5G67370.1	DUF1230 family protein (DUF1230)		0.848	5.14541e-05	0	11.12	17.42	10.29	14.26	11.83	12.76	11.4	23.3	29.05	20.77	30.13	10.36
PtXaTreH.07G048900	Calcium-transporting ATPase 2, plasma membrane-type	AT4G37640.1	calcium ATPase 2		1.85	5.00214e-18	9.69638e-16	9.05	11.97	7.28	10.18	19.33	8.07	9.22	41.92	29.36	33.8	52.18	34.78
PtXaTreH.07G053200	Protein SHORT-ROOT	AT4G37650.1	GRAS family transcription factor		-0.83	8.78838e-10	3.13985e-08	18.64	18.69	14.83	19.58	22.53	13	15.9	10.55	8.53	9.33	11.45	9.41
PtXaTreH.07G065900					-0.71	4.75847e-05	0	9.53	11.91	9.48	9.84	7.45	10.5	8.59	6.79	7.75	5.69	4.54	3.93
PtXaTreH.07G068100		AT5G09960.1	sorbin/SH3 domain protein		1.38	2.01333e-13	1.55688e-11	41.02	54.44	30.45	45.5	70.69	35.08	37.14	135.04	103.06	89.4	129.59	123.28
PtXaTreH.07G071700	Serine/threonine/tyrosine-protein kinase HT1	AT5G58950.1	Protein kinase superfamily protein		-0.67	2.30388e-10	9.49657e-09	10.38	10.42	8.86	9.13	9.75	9.76	8.53	7.1	6.39	6.03	5.75	4.54
PtXaTreH.07G072300					1.18	6.41205e-09	1.81954e-07	6.06	7.21	6.51	5.24	7.45	8.87	5.47	9.4	18.95	19.72	11.26	15.9
PtXaTreH.07G074000	Bifunctional aspartate aminotransferase and glutamate/aspartate-prephenate aminotransferase	AT2G22250.2	aspartate aminotransferase		-0.82	7.11675e-07	1.14575e-05	12.17	8.44	7.68	8.67	11.67	8.5	7.3	4.99	3.68	5.23	6.64	5.37
PtXaTreH.07G075100	Ethylene-responsive transcription factor RAP2-4	AT1G78080.1	related to AP2 4		0.657	0.001	0.005	15.45	17.13	22.26	17.52	17.16	20.36	14.31	27.69	46.03	28.05	19.55	17.71
PtXaTreH.07G079400	LanC-like protein GCL1	AT5G65280.1	GCR2-like 1		2.28	4.05505e-29	5.53977e-26	5.82	4.53	3.59	5.07	8.44	3.57	5.84	21.19	24.31	25.69	35.45	20.81
PtXaTreH.07G079900	Homeobox-leucine zipper protein ATHB-6	AT2G22430.1	homeobox protein 6		-0.63	4.09151e-11	2.00995e-09	79.21	86.41	91.75	74.34	77.16	91.6	81.71	61.55	59.54	53.2	48.04	44.7
PtXaTreH.07G080200	E3 ubiquitin-protein ligase RING1	AT5G10380.1	RING/U-box superfamily protein		0.62	5.72671e-05	0.001	8.26	15.8	9.44	10.4	14.08	10.13	14.12	18.34	17.09	16.52	17.67	20.02
PtXaTreH.07G080500	Diacylglycerol kinase 2	AT5G63770.2	diacylglycerol kinase 2		1.79	8.9793e-09	2.47224e-07	5.29	7.05	3.65	5.75	10.86	2.88	4.34	21.42	16.69	20.1	21.21	18.25
PtXaTreH.07G081500	Protein DOG1-like 3	AT3G14880.1	transcription factor-like protein		1.13	1.03259e-07	2.12053e-06	6.37	5.18	7.78	6.44	11.39	4.31	8.43	13.72	12.21	13.12	20.99	17.91
PtXaTreH.07G081600		AT5G08750.5	RING/FYVE/PHD zinc finger superfamily protein		-0.62	9.62483e-07	1.50314e-05	13.43	13.63	13.86	12.01	12.59	12.45	11.13	10.52	9.95	6.9	6.97	6.77
PtXaTreH.07G082100	NAC domain-containing protein 2	AT1G01720.1	NAC (No Apical Meristem) domain transcriptional regulator superfamily protein		1.5	3.02006e-15	3.41112e-13	4.77	8.32	4.52	4.24	8.7	6.86	5.71	20.77	18.3	18	16.95	12.4
PtXaTreH.07G082400	Beta-galactosidase 3	AT5G63810.1	beta-galactosidase 10		1.06	5.39222e-13	3.81969e-11	8.85	7.98	10.55	11.15	7.06	8.47	10.33	16.93	16.53	15.68	20.75	25.81
PtXaTreH.07G084500	Subtilisin-like protease SBT5.3	AT2G04160.1	Subtilisin-like serine endopeptidase family protein		-0.83	1.48619e-05	0	16.57	21.29	16.93	17.4	12.69	8.51	11.38	8.07	8.48	9.44	9.6	6.07
PtXaTreH.07G086000	Protein trichome birefringence-like 16	AT5G20680.4	TRICHOME BIREFRINGENCE-LIKE 16		0.828	3.01372e-08	7.23519e-07	4.84	4.02	3.72	4.71	6.96	3.97	4.75	8.39	6.7	8.22	9.13	9.19
PtXaTreH.07G089900	Cell wall / vacuolar inhibitor of fructosidase 2	AT5G64620.1	cell wall / vacuolar inhibitor of fructosidase 2		-0.99	1.25115e-14	1.25945e-12	42.74	41.62	39.92	37.27	47.92	40.24	37.64	28.04	19.06	17.25	21.4	16.77
PtXaTreH.07G094000	Transcription factor bHLH143	AT5G09460.1	transcription factor bHLH143		-0.61	7.46554e-09	2.08548e-07	20.68	17.57	21.16	17.38	20.12	20.96	17.67	15.37	13.68	10.46	12.16	11.22
PtXaTreH.07G094100					-0.71	9.06435e-05	0.001	24.8	22.06	27.21	21.41	27.89	26.7	21.96	20	18.85	14.06	11.6	9.1
PtXaTreH.07G098500	Scarecrow-like protein 32	AT3G49950.1	GRAS family transcription factor		-0.95	5.08765e-06	6.41017e-05	7.27	7.4	6.93	6.96	5.75	4.8	9.15	5.56	3.29	2.39	4.09	2.38
PtXaTreH.07G102900	Probable galactinol--sucrose galactosyltransferase 5	AT5G40390.1	Raffinose synthase family protein		0.601	8.96862e-10	3.20026e-08	5.93	7.93	6.78	6.82	7.3	6.65	6.62	8.83	10.07	11.83	9.56	11.38
PtXaTreH.07G113600		AT3G07565.4	histone H2A deubiquitinase (DUF3755)		-0.61	4.01561e-07	6.93581e-06	18.01	16.61	16.13	16.78	19.34	13.94	14.96	11.76	11.77	12.03	9.74	8.02
PtXaTreH.07G117400	DnaJ homolog subfamily B member 4	AT2G20560.1	DNAJ heat shock family protein	DNAJ/HSP40	3.52	9.09665e-10	3.23387e-08	8.21	6.87	6.36	35.3	8.97	11.54	29.64	63.74	126.92	274.35	180.23	225.2
PtXaTreH.07G118800	Zinc finger CCCH domain-containing protein 2	AT1G03790.1	Zinc finger C-x8-C-x5-C-x3-H type family protein		-1.26	5.22301e-10	1.9613e-08	11.53	14.86	11.16	10.5	14.39	12.05	8.2	7	3.83	2.73	4.83	6.07
PtXaTreH.07G122400	Integrin-linked protein kinase 1	AT2G43850.1	Integrin-linked protein kinase family		3.16	1.11169e-13	9.06062e-12	0.613	1.29	0.337	1.02	1.97	0.774	0.366	6.43	10.01	8.86	7.08	7.83
PtXaTreH.07G123000	2-alkenal reductase (NADP(+)-dependent)	AT1G26320.1	Zinc-binding dehydrogenase family protein		0.799	9.31275e-08	1.94308e-06	7.15	6.5	9.43	8.36	7.49	8.37	7.48	10.59	13.05	11.07	13.58	19.75
PtXaTreH.07G124300	Thioredoxin-like fold domain-containing protein MRL7L, chloroplastic	AT2G31840.1	Thioredoxin superfamily protein		0.641	1.28808e-07	2.5609e-06	6.56	7.63	6.74	8.34	6.32	9.37	7.83	11.64	14	12.16	10.15	10.45
PtXaTreH.08G008400	Steroid 5-alpha-reductase DET2	AT5G16010.1	3-oxo-5-alpha-steroid 4-dehydrogenase family protein		-0.84	1.64529e-10	6.97219e-09	15.75	12.01	14.36	11.13	14.04	12.07	14.08	9.91	7.11	6.66	7.33	6
PtXaTreH.08G012800	DnaJ protein homolog	AT5G22060.1	DNAJ homologue 2	DNAJ/HSP40	1.47	9.25357e-16	1.1774e-13	170.75	184.8	173.39	233.37	186.51	196.04	237.54	301.79	512.83	828.59	537.17	541.86
PtXaTreH.08G014200	Ferredoxin-3, chloroplastic	AT2G27510.1	ferredoxin 3		-0.79	2.1707e-05	0	22.51	15.2	16.84	19.19	21.42	16.21	11.68	10.92	9.58	14	9.6	6.38
PtXaTreH.08G018100	Cytochrome P450 77A3	AT5G04660.1	cytochrome P450, family 77, subfamily A, polypeptide 4		-0.8	1.08901e-10	4.85134e-09	95.57	99.41	99.82	99.8	98.09	84.5	91.72	66.29	53.1	53.9	62.7	36.44
PtXaTreH.08G018700	OVARIAN TUMOR DOMAIN-containing deubiquitinating enzyme 4	AT3G57810.4	Cysteine proteinases superfamily protein		0.612	0	0.001	12.37	13.7	11.49	9.91	10.56	10.86	9.37	13.36	17.85	25.29	14.85	13.49
PtXaTreH.08G028200	Phenylalanine ammonia-lyase G2B	AT2G37040.1	PHE ammonia lyase 1	PAL2	-0.62	4.797e-07	8.12403e-06	52.82	53.11	38.28	44.41	49.33	37.44	45.35	27.95	27.88	26.31	37.61	28.96
PtXaTreH.08G028400	E3 ubiquitin-protein ligase WAV3	AT2G38970.1	Zinc finger (C3HC4-type RING finger) family protein		-0.6	3.04722e-11	1.53911e-09	5.11	5.13	4.99	5.48	4.85	4.56	5.21	3.25	3.02	3.35	3.91	3
PtXaTreH.08G028900	Auxin response factor 18	AT4G30080.1	auxin response factor 16		-0.71	6.09012e-08	1.33069e-06	10.5	10.62	10.36	7.91	9.5	9.74	8.5	6.75	7.18	5.3	5.62	4.11
PtXaTreH.08G029900	Caffeoylshikimate esterase	AT5G19290.1	alpha/beta-Hydrolases superfamily protein		-0.66	2.38415e-12	1.48371e-10	24.88	22.89	24.19	23.22	27.26	21.22	19.48	15.48	13.57	13.25	15.17	15.86
PtXaTreH.08G030200	Patatin-like protein 6	AT2G39220.1	PATATIN-like protein 6		-0.66	2.56685e-07	4.67856e-06	5.9	5.16	5.5	5.47	6.23	5.23	4.94	4.78	3.6	3.1	2.96	2.82
PtXaTreH.08G036600	ABC transporter G family member 16	AT3G55090.1	ABC-2 type transporter family protein		-0.69	6.67586e-07	1.08205e-05	7.94	9.22	7.01	7.04	6	7.61	5.4	5.13	4.6	3.55	3.95	4.88
PtXaTreH.08G037100	Ankyrin repeat-containing protein ITN1	AT3G12360.1	Ankyrin repeat family protein		0.593	2.4345e-05	0	11.41	14.03	10.09	11.53	17.45	9.65	12.24	20.6	15.74	17.59	19.12	19.52
PtXaTreH.08G038700	Aquaporin TIP1-3	AT4G01470.1	tonoplast intrinsic protein 1;3		0.926	1.83577e-06	2.64257e-05	13.05	12.14	9.42	7.7	6.39	9.04	9.37	14.18	14.92	14.38	21.54	25.56
PtXaTreH.08G041200	Heat shock cognate 70 kDa protein	AT5G02500.1	heat shock cognate protein 70-1	HSP70	4.14	2.44635e-17	4.15287e-15	10.12	9.29	11.45	20.45	11.21	11.31	20.04	46.79	170.97	548.57	176.88	228.38
PtXaTreH.08G043000	Glucan endo-1,3-beta-glucosidase	AT3G55430.1	O-Glycosyl hydrolases family 17 protein		2.24	1.7955e-13	1.40357e-11	16.28	22.6	10.7	21.06	41.25	20.58	16.48	83.55	91.14	103.5	109.28	111.4
PtXaTreH.08G044200	Cyclin-dependent protein kinase inhibitor SMR4				2.3	5.66495e-17	9.13044e-15	5.97	5.37	5.8	6.25	7.51	5.35	6.35	10.16	22.62	52.29	22.79	41.62
PtXaTreH.08G044300					1.05	1.55183e-07	3.01834e-06	25.42	26.05	20.69	36.28	30.23	24.64	44.59	46.53	70.22	84.9	50.05	54.62
PtXaTreH.08G045200	Thylakoid lumenal 15 kDa protein 1, chloroplastic	AT2G44920.2	Tetratricopeptide repeat (TPR)-like superfamily protein		0.825	2.71103e-06	3.7303e-05	5.77	6.13	8.51	7.02	5.68	8.64	5.25	13.23	15.35	10.96	7.72	11.93
PtXaTreH.08G046400	Delta-1-pyrroline-5-carboxylate synthase	AT3G55610.1	delta 1-pyrroline-5-carboxylate synthase 2		0.919	1.7871e-05	0	3.74	2.58	5.01	4.83	3.34	6.94	3.49	5.74	9.49	8.02	6.57	10.47
PtXaTreH.08G047100	Mitochondrial substrate carrier family protein B	AT3G55640.4	Mitochondrial substrate carrier family protein		0.641	2.30667e-13	1.76469e-11	4.76	4.52	4.88	4.38	4.32	4.92	4.82	6.63	8.57	7.54	6.81	6.53
PtXaTreH.08G047700					0.971	1.91705e-06	2.74344e-05	29.64	45.45	16.66	21.87	39.11	24.12	23.66	56.66	59.01	48.64	55.06	58.34
PtXaTreH.08G047800					2.43	5.48971e-36	1.96868e-32	0.759	1.12	1.17	1.24	1.15	1.63	1.84	6.75	8.39	5.06	6.91	7.18
PtXaTreH.08G048400	18.5 kDa class I heat shock protein	AT1G53540.1	HSP20-like chaperones superfamily protein	HSP20	5.09	1e-11	5.57969e-10	7.59	8.43	7.66	42.17	8.48	9.97	39.08	111.06	375.46	1474.28	472.51	554.55
PtXaTreH.08G048500	18.5 kDa class I heat shock protein	AT1G53540.1	HSP20-like chaperones superfamily protein	HSP20	5.71	2.78844e-16	3.84604e-14	3.31	3.17	4.04	12.57	5.12	4.02	12.45	36.2	189.51	910.03	211.66	312.06
PtXaTreH.08G051200	Nematode resistance protein-like HSPRO2	AT2G40000.1	ortholog of sugar beet HS1 PRO-1 2		1.12	1.0218e-06	1.5837e-05	40.42	52.89	23.91	42.38	75.01	26.05	40.57	108.74	74.2	82.89	83.64	115.5
PtXaTreH.08G053600	Protein SMAX1-LIKE 7	AT2G29970.1	Double Clp-N motif-containing P-loop nucleoside triphosphate hydrolases superfamily protein	HSP100	-0.86	4.22425e-07	7.25686e-06	6.61	6.02	5.48	5.93	6.68	5.55	5.7	4.96	2.98	2.72	3.7	2.01
PtXaTreH.08G056400	Protein MALE DISCOVERER 2	AT4G18640.1	Leucine-rich repeat protein kinase family protein		1.03	8.44306e-08	1.78762e-06	3.42	6.06	2.99	4.05	6.8	3.29	5.03	9.22	8.03	8.38	9.99	10.33
PtXaTreH.08G057900	Dehydration-responsive element-binding protein 2C	AT2G40340.6	Integrase-type DNA-binding superfamily protein		1.81	7.38674e-22	2.90299e-19	19.26	21.53	16.17	23.7	23.86	16.67	26.54	47.31	56.6	99.68	67.83	95.48
PtXaTreH.08G059100	Wound-induced protein 1	AT3G10985.1	senescence associated gene 20		1.87	1.09599e-07	2.23e-06	23.1	14.49	15.64	26.8	23.67	21.2	31.76	30.59	51.71	139.74	80.39	105.97
PtXaTreH.08G064800	ALA-interacting subunit 3	AT1G54320.1	LEM3 (ligand-effect modulator 3) family protein / CDC50 family protein		0.597	1.30612e-09	4.4583e-08	13.77	16.29	12.62	14.47	17.47	13.69	16.42	22.14	22.59	24.09	23.45	20
PtXaTreH.08G066600	Tricalbin-3	AT3G19830.1	Calcium-dependent lipid-binding (CaLB domain) family protein		1.58	3.62593e-16	4.90681e-14	6.53	7.16	4.61	6.79	12.74	5.61	6.29	20.79	21.55	19.65	24.35	19.21
PtXaTreH.08G067100	Protein BPS1, chloroplastic				0.593	9.60248e-05	0.001	9.8	12.62	7.68	9.95	15.26	9.45	11.59	15.9	14.93	14.27	18.79	17.89
PtXaTreH.08G068400	E3 ubiquitin-protein ligase MPSR1	AT1G26800.1	RING/U-box superfamily protein		1.99	1.31758e-06	1.97141e-05	61.03	84.65	58.52	197.59	74.65	87.74	191.31	224.24	320.13	542.11	488.86	554.06
PtXaTreH.08G074100	Nodulin-related protein 1				3.92	1.06855e-07	2.18035e-06	0.429	0.352	0.132	0.774	3.4	0.131	0.658	7.71	10.62	18.54	15.15	11.26
PtXaTreH.08G076500		AT1G10380.1	Putative membrane lipoprotein		0.769	0	0.001	6.58	6.42	6.4	7.24	6.92	5.87	8.11	9.79	7.86	8.34	11.56	20.42
PtXaTreH.08G081200	Alkaline/neutral invertase C, mitochondrial	AT3G06500.1	Plant neutral invertase family protein		1.54	3.49924e-26	3.04211e-23	8.39	6.43	8.04	6.52	8.62	9.71	9	17.06	29.1	27.69	22.72	20.63
PtXaTreH.08G082100	Cell wall / vacuolar inhibitor of fructosidase 1	AT3G17130.1	Plant invertase/pectin methylesterase inhibitor superfamily protein		2	1.59937e-10	6.81788e-09	20.12	23.17	24.76	41.75	23.77	30.19	39.09	54.54	131.41	196.61	103.43	90.45
PtXaTreH.08G082700	Probable WRKY transcription factor 48	AT5G49520.1	WRKY DNA-binding protein 48		1.87	8.43579e-11	3.89717e-09	1.72	4.11	1.52	2.44	5.13	1.35	1.97	8.37	8.63	8.4	9.45	12.07
PtXaTreH.08G082900	Transcription factor bHLH147	AT3G17100.1	sequence-specific DNA binding transcription factor		-0.68	2.75123e-11	1.40695e-09	55.12	53.97	46.9	47.11	49.31	42.35	48.1	35.09	28.05	25.05	32.04	32.22
PtXaTreH.08G086900	Calmodulin-binding transcription activator 5	AT4G16150.1	calmodulin-binding transcription activator 5		0.909	2.43481e-17	4.15287e-15	20.84	24.59	21.73	21.92	26.37	22.58	24.84	35.77	48.46	47.32	48.97	36.54
PtXaTreH.08G089500	Protein NSP-INTERACTING KINASE 2	AT3G25560.3	NSP-interacting kinase 2		-0.65	4.86328e-07	8.19757e-06	5.3	6.08	4.96	4.97	5.09	6.15	4.39	3.47	3.22	4.07	3.53	2.38
PtXaTreH.08G090300	Putative phospholipid-transporting ATPase 9	AT1G68710.3	ATPase E1-E2 type family protein / haloacid dehalogenase-like hydrolase family protein		1.02	1.21905e-26	1.12817e-23	2.86	3.52	3.02	3.54	3.92	2.9	3.17	6.19	7.11	6.34	6.5	6.92
PtXaTreH.08G091000	Phosphatidylinositol 4-kinase gamma 7	AT2G03890.1	phosphoinositide 4-kinase gamma 7		0.799	3.03238e-07	5.40347e-06	12.8	13.57	12.84	14.76	14.03	12.03	18.06	16.71	23.08	34.83	23.66	22.99
PtXaTreH.08G091400	Heat shock protein 90-5, chloroplastic	AT2G04030.1	Chaperone protein htpG family protein	HSP90	1.79	7.82981e-10	2.82553e-08	24.02	17.82	35.07	39.01	22.75	37.88	31.54	63.29	120.76	168.68	71.03	86.16
PtXaTreH.08G092600	6-phosphogluconate dehydrogenase, decarboxylating 1	AT3G02360.1	6-phosphogluconate dehydrogenase family protein		-0.66	1.21553e-05	0	5.94	5.35	5.76	6.55	6.09	5	5.81	3.17	2.55	3.45	5.14	3.95
PtXaTreH.08G095000	Transcription factor bHLH30	AT1G68810.1	basic helix-loop-helix (bHLH) DNA-binding superfamily protein		-1	1.36415e-19	3.69208e-17	9.7	9.29	9.45	8.91	10.57	7.35	9.9	5.28	4.63	3.84	4.98	4.32
PtXaTreH.08G095200	Leucoanthocyanidin reductase	AT1G75290.2	NAD(P)-binding Rossmann-fold superfamily protein	LAR1 (flavonoid)	-1.07	3.46084e-08	8.17186e-07	71.88	67.15	45.65	57.35	65.92	47.32	63.46	19.12	18.34	32.4	42.2	29.55
PtXaTreH.08G096000	Allene oxide cyclase, chloroplastic	AT3G25780.1	allene oxide cyclase 3		2.25	3.7149e-20	1.06577e-17	2.75	1.72	1.72	1.69	3.71	1.63	2.49	6.34	9.7	10.95	16.44	9.98
PtXaTreH.08G099000					-0.89	1.81804e-06	2.62354e-05	22.37	50.81	27.23	24.77	25.09	24.63	30.5	18.41	14.67	16.69	16.3	12.06
PtXaTreH.08G100600		AT1G68440.1	transmembrane protein		1.3	3.02258e-07	5.38936e-06	2.73	3.37	4.13	3.82	3.03	6.15	3.87	4.41	11.47	13.17	6.35	12.22
PtXaTreH.08G100900	Universal stress protein A-like protein	AT1G68300.1	Adenine nucleotide alpha hydrolases-like superfamily protein		0.95	5.83522e-07	9.63214e-06	7.73	13.53	9.46	6.68	8.6	9.87	10.15	13.09	19.19	14.17	17.19	26.88
PtXaTreH.08G101200		AT1G68330.1	membrane-associated kinase regulator		-1.33	2.70048e-10	1.09119e-08	7.96	8.48	6.95	8.2	8.62	8.25	6.77	3.53	4.62	3.23	1.43	2.66
PtXaTreH.08G104800		AT2G01100.3	FAM133-like protein		1.38	1.01338e-09	3.54973e-08	14.6	13.91	7.43	13.54	25.81	9.32	13.36	40.01	29.74	39.52	31.7	40.72
PtXaTreH.08G106200	Transcription repressor MYB4	AT4G38620.1	myb domain protein 4	MYB194 (flavonoid)	-1.54	7.93602e-18	1.46888e-15	9.17	7.5	5.69	6.04	7.31	5.3	8.71	2.33	2.24	2.49	3.28	1.68
PtXaTreH.08G106800					-0.97	1.41458e-15	1.69803e-13	32.76	42.06	33.55	25.29	30.22	30.72	27.86	17.04	15.59	14.23	15.53	18.53
PtXaTreH.08G108000	Probable sulfate transporter 3.3	AT1G23090.1	sulfate transporter 91		-0.77	0	0.002	13.68	9.87	11.91	12.4	12.7	12.99	5.87	8.74	8.16	7.12	4.9	4.19
PtXaTreH.08G108100	10 kDa chaperonin, mitochondrial	AT1G23100.1	GroES-like family protein	HSP60	1.68	2.73923e-08	6.64292e-07	126.96	85.7	126.94	152.78	113.58	131.8	128.38	197.11	360.68	745.78	292.1	380.65
PtXaTreH.08G109400		AT1G23180.1	ARM repeat superfamily protein		0.616	2.65875e-06	3.67245e-05	5.03	4.37	6.41	6.7	4.57	6.75	5.75	7.45	9.46	9.84	8.33	8.1
PtXaTreH.08G110200	Endoglucanase 8	AT1G70710.1	glycosyl hydrolase 9B1		0.661	1.65936e-06	2.41897e-05	25.44	23.04	29.02	32.3	21.92	24.23	30.24	36.47	38.17	41.17	35.97	57.52
PtXaTreH.08G110300	Protein PLANT CADMIUM RESISTANCE 2	AT1G14870.1	PLANT CADMIUM RESISTANCE 2		0.997	1.61186e-09	5.33363e-08	2.12	3.78	2.77	2.31	3.66	2.96	2.46	5.05	7.12	4.83	5.05	6.17
PtXaTreH.08G121500	ATP-dependent Clp protease adapter protein ClpS				0.586	3.80727e-08	8.86581e-07	87.89	83.52	110.33	103.26	86.43	97.25	78.77	124.26	154.73	157.07	131.25	122.9
PtXaTreH.08G122700	Cyclin-D1-1	AT1G70210.1	CYCLIN D1;1		-0.78	1.70883e-09	5.60921e-08	12.05	13.52	10.55	9.94	13.43	8.83	11.11	7.94	5.9	5.44	6.33	7.21
PtXaTreH.08G123700	Probable serine/threonine-protein kinase PBL3	AT2G02800.1	protein kinase 2B		1.01	5.85685e-14	5.10721e-12	12.76	15.44	11.17	15.38	18.78	12.07	15.46	28.28	23.74	27.75	31.98	32.76
PtXaTreH.08G125600		AT3G05980.1	hypothetical protein		-1.17	1.01183e-07	2.08687e-06	21.97	19.55	18.85	15.34	23.26	16.95	19.88	14.37	9.3	5.37	9.01	4.68
PtXaTreH.08G129300		AT4G14830.1	17.6 kDa class II heat shock protein		-0.62	3.57541e-10	1.39748e-08	11.07	11.08	9.58	10.35	11.14	9.05	9.13	7.56	6.82	6.1	6.11	6.28
PtXaTreH.08G132300	Heat stress transcription factor A-6b	AT3G22830.1	heat shock transcription factor A6B	HSF	3.24	7.64049e-17	1.22457e-14	2.8	3.33	2.18	2.83	2.97	2.19	2.83	6.52	18.99	54.69	20.17	27.55
PtXaTreH.08G134000	Calmodulin-like protein 11	AT3G22930.1	calmodulin-like 11		1.66	3.54951e-16	4.82615e-14	10.96	13.41	10.21	9.97	20.19	9.98	12.7	41.74	23.94	32.83	49.46	48.3
PtXaTreH.08G146900	Beta-amylase 1, chloroplastic	AT3G23920.1	beta-amylase 1		1.11	2.86061e-09	8.9011e-08	8.4	7.84	7.83	6.1	8.33	7.94	6.73	8.91	17.17	24.87	15.81	14.6
PtXaTreH.08G148900	F-box/kelch-repeat protein At1g67480	AT1G67480.1	Galactose oxidase/kelch repeat superfamily protein		1.1	3.75318e-06	4.93017e-05	6.91	6.1	6.15	5.21	5.75	7.52	5.71	9.76	19.8	21.01	7.15	8.36
PtXaTreH.08G149700	U-box domain-containing protein 6	AT1G24330.1	ARM repeat superfamily protein		0.804	2.95272e-05	0	8.27	7.83	7.67	9.05	8.87	8.59	9.61	7.45	16.75	19.5	19.25	11.28
PtXaTreH.08G153800	Very-long-chain 3-oxoacyl-CoA reductase 1	AT1G67730.1	beta-ketoacyl reductase 1		-0.98	4.0148e-08	9.30377e-07	8.65	11.52	5.85	7.78	8.72	5.99	7	4.76	3.44	4.76	4.01	2.92
PtXaTreH.08G156700					1.22	6.50371e-10	2.38905e-08	3.73	6.8	5.9	3.87	4.3	5.46	5.08	10.91	15.73	7.35	9.63	14.55
PtXaTreH.08G156900		AT1G70640.1	octicosapeptide/Phox/Bem1p (PB1) domain-containing protein		0.912	3.63999e-13	2.67764e-11	43.42	61.72	50.47	54.88	57.45	64.72	59.69	87.89	136.63	99.45	97.85	102.21
PtXaTreH.08G157700	Cyclin-dependent protein kinase inhibitor SMR6	AT5G40460.1	cyclin-dependent kinase inhibitor SMR3-like protein		-0.68	1.01326e-10	4.5492e-09	17.6	22.72	20.38	16.62	17.61	20.03	21.37	13.27	13.14	10.38	10.91	12.64
PtXaTreH.08G158500	Lipase	AT1G10740.1	alpha/beta-Hydrolases superfamily protein		0.938	5.56649e-08	1.22844e-06	27.18	28.28	21.32	22.24	27.98	19.7	22.03	31.38	49.16	69.42	43.17	36.4
PtXaTreH.08G159200	ATP-citrate synthase alpha chain protein 2	AT1G60810.2	ATP-citrate lyase A-2		-0.6	1.05908e-06	1.63092e-05	90.96	78	69.22	73.57	78.28	62.94	74.07	41.58	39.93	55.63	60.52	48.62
PtXaTreH.08G160600	Transcription factor BHLH094	AT1G59640.2	transcription factor BIG PETAL P (BPE)		1.49	2.06927e-12	1.30473e-10	8.04	8.92	7.79	6.66	6.88	5.51	15.12	18.75	25.63	25.79	28.37	18.78
PtXaTreH.08G162300	Two-component response regulator ARR3	AT1G59940.2	response regulator 3		-0.86	3.28401e-06	4.38209e-05	15.17	11.21	15.73	13.28	14.4	12.13	9.22	8.08	4.92	5.01	7.58	10.19
PtXaTreH.08G163400	Thioredoxin H8	AT1G69880.1	thioredoxin H-type 8		-0.61	0	0.001	60.88	52.86	75.37	84.01	63.32	101.05	55.44	42.28	44.22	59.71	38.83	44.49
PtXaTreH.08G165600	Inorganic pyrophosphatase 2	AT1G17710.1	Pyridoxal phosphate phosphatase-related protein		0.828	6.07843e-14	5.25253e-12	6.47	6.65	8.24	6.57	7.14	7.86	6.3	9.83	12.85	13.43	12.08	14.09
PtXaTreH.08G166300					-0.66	0	0.001	105.35	123.98	96.86	91.45	131.01	85.94	94.29	100.75	63.93	43.58	61.98	57.99
PtXaTreH.08G171500	Protein trichome birefringence-like 11	AT5G19160.1	TRICHOME BIREFRINGENCE-LIKE 11		0.844	6.95699e-25	4.86802e-22	3.54	3.69	4.21	4.19	3.86	3.59	4.15	6.25	7.34	6.67	7.17	7.38
PtXaTreH.08G177800	Two-component response regulator ARR2	AT4G16110.1	response regulator 2		0.815	9.52847e-06	0	6.43	9.21	5.25	6.87	10.65	5.22	6.58	14.28	11.48	8.9	14.02	14.04
PtXaTreH.08G178000		AT4G16100.1	heat shock protein, putative (DUF789)		0.727	2.70654e-06	3.72591e-05	7.07	6.32	7.53	7.53	7.89	6.56	7.89	7.7	12.42	16.94	10.82	11.9
PtXaTreH.08G182100					-0.77	1.29953e-09	4.45426e-08	34.01	33.4	29.14	33.2	39.96	26.82	34.04	19.2	16.03	22.99	20.88	16.58
PtXaTreH.09G002700	Aquaporin TIP1-1	AT2G36830.1	gamma tonoplast intrinsic protein		-0.74	6.22585e-07	1.01948e-05	83.39	77.56	66.84	85.46	87.61	55.76	70.74	39.91	32.11	45.95	57.3	49.36
PtXaTreH.09G002900	E3 ubiquitin-protein ligase RZFP34	AT5G22920.1	CHY-type/CTCHY-type/RING-type Zinc finger protein		2.07	4.25826e-19	1.08111e-16	1.65	2.37	3.04	2.65	3.05	4.09	1.98	7.35	17.73	8.51	11.55	11.04
PtXaTreH.09G005700	RuBisCO large subunit-binding protein subunit alpha, chloroplastic	AT2G28000.1	chaperonin-60alpha	HSP60	1.17	2.2529e-12	1.40814e-10	145.62	125.54	184.61	207.69	138.16	181.11	168.22	248.4	357.62	529.37	335.18	373.43
PtXaTreH.09G010300	E3 SUMO-protein ligase SIZ1	AT5G60410.2	DNA-binding protein with MIZ/SP-RING zinc finger, PHD-finger and SAP domain-containing protein		0.619	2.57834e-09	8.06651e-08	9.15	8.11	9.02	8.99	9.35	10.47	9.73	11.15	17.08	14.52	13.71	14.36
PtXaTreH.09G010700	DnaJ protein homolog	AT5G22060.1	DNAJ homologue 2	DNAJ/HSP40	2.86	1.97891e-12	1.25604e-10	20.03	20.05	19.58	27.9	21.63	22.98	28.14	53.49	138.81	371.44	121.53	139.54
PtXaTreH.09G022500					-0.84	8.17139e-09	2.26565e-07	8.99	10.45	10.06	7.96	7.91	6.98	7.94	5.38	5.39	4.33	4.95	3.36
PtXaTreH.09G025400	Cyclin-dependent protein kinase inhibitor SMR4				2.73	1.90099e-12	1.21735e-10	2.07	2.94	3.08	5.33	2.23	3.05	3.34	5.45	17.72	46.29	12.1	21.89
PtXaTreH.09G025800	E3 ubiquitin-protein ligase SDIR1	AT3G55530.1	RING/U-box superfamily protein		2.09	2.26981e-10	9.38309e-09	9.85	13.37	8.96	13.05	10.42	12.44	12.7	21	59.68	93.12	30.52	39.78
PtXaTreH.09G028800		AT5G59080.1	hypothetical protein		0.824	0	0.002	6.47	11.13	10.1	8.53	8.96	17.24	8.14	18.11	23.28	11.14	14.39	21.8
PtXaTreH.09G029700	18.5 kDa class I heat shock protein	AT1G07400.1	HSP20-like chaperones superfamily protein	HSP20	3.57	5.71617e-11	2.72411e-09	25.73	31.34	25.04	95.96	28.76	41.58	83.51	161.57	441.64	1173.11	490.44	527.08
PtXaTreH.09G031600	Serine/arginine-rich splicing factor SR45a	AT1G07350.1	RNA-binding (RRM/RBD/RNP motifs) family protein		2.28	1.68929e-13	1.32778e-11	10.02	14.28	9.5	23.59	12.24	16.33	24.75	41.36	79.06	109.58	73.45	78.35
PtXaTreH.09G035400	Ammonium transporter 1 member 3	AT4G13510.1	ammonium transporter 1;1		-1.07	6.05733e-12	3.53209e-10	8.32	9.07	7.35	7.28	8.63	5.78	6.61	4.19	3.76	3.28	4.24	2.29
PtXaTreH.09G039400	18.2 kDa class I heat shock protein	AT1G07400.1	HSP20-like chaperones superfamily protein	HSP20	5.48	6.92204e-10	2.53299e-08	4.88	4.51	3.09	44.72	4.71	7.27	32.05	119.77	394.32	1573.77	527.52	601.07
PtXaTreH.09G039500	18.2 kDa class I heat shock protein	AT1G07400.1	HSP20-like chaperones superfamily protein	HSP20	4.94	6.31306e-08	1.37521e-06	3.24	3.47	2.86	55.4	4.78	9.04	45.43	122.09	329.64	1118.95	518.79	620
PtXaTreH.09G039600	Hexokinase-3	AT1G50460.1	hexokinase-like 1		1.33	3.24231e-44	3.10062e-40	5.26	5.67	5.08	5.38	6.25	5.67	6.14	13.27	13.35	12.7	16.66	14.33
PtXaTreH.09G039700		AT1G50450.1	Saccharopine dehydrogenase		0.715	8.4998e-07	1.34575e-05	4.05	3.18	4.67	3.97	3.25	4.56	3.12	6.47	7.75	6.58	5.64	4.81
PtXaTreH.09G040000	Zinc finger CCCH domain-containing protein 53	AT3G51950.3	Zinc finger (CCCH-type) family protein / RNA recognition motif (RRM)-containing protein		-0.61	2.62223e-07	4.76435e-06	25.58	21.21	26.84	22.87	25.74	27.56	25.97	19.8	19.25	13.53	16.31	13.02
PtXaTreH.09G042000	Cyclin-dependent protein kinase inhibitor SMR13				-1.09	1.11768e-07	2.2709e-06	9.5	9.9	14.68	11.15	10.64	10.28	10.9	7.94	5.69	3.86	4.68	2.97
PtXaTreH.09G050100	Protein MALE DISCOVERER 1	AT5G45840.1	Leucine-rich repeat protein kinase family protein		1.11	5.52147e-26	4.52587e-23	3.25	3.94	3.29	4.48	3.97	4.1	4.03	7.86	9.18	8.46	7.11	8.78
PtXaTreH.09G052000	Probable protein phosphatase 2C 25	AT2G30020.1	Protein phosphatase 2C family protein		0.797	0	0.002	3.86	4.67	3.67	4.59	6.47	2.64	3.71	11.15	5.05	5.84	5.97	8.52
PtXaTreH.09G054200		AT5G12300.1	Calcium-dependent lipid-binding (CaLB domain) family protein		-0.98	5.18823e-19	1.28315e-16	8.82	9.03	8.34	7.78	8.38	7.06	8.07	5.23	4.09	3.47	4.23	3.66
PtXaTreH.09G055400	Flavonoid 3',5'-hydroxylase 2	AT5G07990.1	Cytochrome P450 superfamily protein	F3'5'H1 (flavonoid)	-1.58	0	0.001	32.21	29.36	29.47	40.61	38.53	20.73	39.67	6.99	3.49	12.68	23.57	7.89
PtXaTreH.09G057900	Mitogen-activated protein kinase 3	AT3G45640.1	mitogen-activated protein kinase 3		1.65	1.37324e-15	1.65533e-13	8.29	11.02	7.21	9.13	19.67	8.65	9.36	32.61	29.77	27.26	39.58	34.2
PtXaTreH.09G063800	Peptidyl-prolyl cis-trans isomerase FKBP42	AT3G21640.1	FKBP-type peptidyl-prolyl cis-trans isomerase family protein		1.2	4.75471e-13	3.40828e-11	6.91	8.45	8.65	9.41	7.82	8.91	9.14	12.09	20.07	28.45	16.46	19.77
PtXaTreH.09G065100	Heat shock 70 kDa protein, mitochondrial	AT5G09590.1	mitochondrial HSO70 2	HSP70	0.656	8.85432e-06	0	67.02	55.15	83.39	87.2	66.42	77.33	67.89	81.32	96.88	132.24	111.19	142.82
PtXaTreH.09G066000	Glutamyl-tRNA reductase 1, chloroplastic	AT1G58290.1	Glutamyl-tRNA reductase family protein		1.59	3.47747e-10	1.36478e-08	2.62	3.29	2.32	3.15	6.49	1.91	2.89	12.52	7.35	6.69	11.94	10.13
PtXaTreH.09G066700		AT5G64510.1	tunicamycin induced protein		1.86	5.82224e-10	2.17493e-08	31.37	29.29	28.41	43.52	32.02	32.69	46.24	53.23	96.79	222.05	117.51	136.52
PtXaTreH.09G070100	Thymocyte nuclear protein 1	AT2G14660.1	thymocyte nuclear-like protein		-0.63	5.81602e-06	7.21383e-05	9.3	7.08	10.53	10.09	9.74	7.34	9.22	7.59	5.17	5.62	4.97	5.66
PtXaTreH.09G070800	Cyclin-D4-1	AT1G70210.1	CYCLIN D1;1		-0.68	2.58873e-08	6.2939e-07	14.21	14.39	12.79	12.72	13.37	13.87	11.6	10.65	7.82	6.47	9.24	6.87
PtXaTreH.09G074300	Uncharacterized protein At2g23090	AT2G23090.1	Uncharacterized protein family SERF		2.68	1.5611e-18	3.4451e-16	3.1	3.72	4.4	4.32	2.71	4.99	6.36	16.31	38.45	47.03	14.58	18.74
PtXaTreH.09G074900	Probable protein phosphatase 2C 63	AT4G33920.1	Protein phosphatase 2C family protein		1.48	9.953e-08	2.06018e-06	1.97	2.96	0.977	2.5	4.24	1.59	2.36	7.98	4.84	4.87	6.11	9.12
PtXaTreH.09G079100	Protein TIC 21, chloroplastic	AT2G15290.1	translocon at inner membrane of chloroplasts 21		0.905	1.40012e-08	3.66162e-07	26.94	26.72	29.14	33.53	28.44	27.95	26.66	33.96	52.7	78.45	44.85	55.17
PtXaTreH.09G079200	Probable carbohydrate esterase At4g34215	AT4G34215.2	carbohydrate esterase, putative (DUF303)		0.659	4.26896e-05	0	15.57	14.79	15.26	14.68	15.58	13.02	18.44	15.87	18.24	31.41	26.87	28.15
PtXaTreH.09G080200	Cyclin-D3-1	AT4G34160.1	CYCLIN D3;1		-0.75	3.29806e-10	1.30328e-08	28.89	33.52	27.56	26.03	32.48	29.5	24.51	22.4	16.17	14.75	16.56	15.65
PtXaTreH.09G080300	Elicitor-responsive protein 1	AT4G34150.1	Calcium-dependent lipid-binding (CaLB domain) family protein		1.01	6.54549e-11	3.07842e-09	3.35	3.37	3.75	3	4.94	3.4	3.64	5.87	6.19	9.7	6.49	8.25
PtXaTreH.09G081000	Uncharacterized protein At4g06744	AT3G19320.1	Leucine-rich repeat (LRR) family protein		-0.68	1.2241e-08	3.2517e-07	27.26	35.56	26.89	31.93	28.13	26.96	22.32	14.31	17.59	19.92	17.91	18.52
PtXaTreH.09G081200	Uncharacterized protein At4g06744	AT3G19320.1	Leucine-rich repeat (LRR) family protein		-0.64	1.72075e-06	2.49831e-05	20.76	27.53	20.33	23.2	22.05	19.31	15.71	10.62	13.71	15.17	14.24	14.28
PtXaTreH.09G082600	Protein IN CHLOROPLAST ATPASE BIOGENESIS, chloroplastic	AT4G34090.3	cyclin delta-3		0.599	0.001	0.004	5.46	3.88	5.88	5.09	3.94	6.41	4.55	9.04	9.86	7.72	5.49	5.82
PtXaTreH.09G084500	Protein CYPRO4	AT3G19240.1	Vacuolar import/degradation, Vid27-related protein		1.34	1.19941e-13	9.68778e-12	15.17	17.35	11.61	16.17	27.12	11.22	15.65	40.13	37.28	41.35	47.06	39.05
PtXaTreH.09G086000	Probable carboxylesterase 7	AT2G03550.1	alpha/beta-Hydrolases superfamily protein		-0.91	2.4869e-13	1.88748e-11	21.89	14.97	21.42	20.92	24.43	17.53	20.47	11.47	10.23	9.1	12.65	9.95
PtXaTreH.09G086400	2-hydroxyisoflavanone dehydratase	AT1G19190.1	alpha/beta-Hydrolases superfamily protein		-1.75	9.89709e-07	1.53979e-05	71.18	43.41	57.11	74.24	81.75	37.28	42.51	15.44	7.2	9.21	25.96	28.1
PtXaTreH.09G087800	Peptidyl-prolyl cis-trans isomerase CYP40	AT2G15790.1	peptidyl-prolyl cis-trans isomerase / cyclophilin-40 (CYP40) / rotamase		1.23	8.11763e-14	6.86982e-12	6.28	7.72	6.93	7.1	7.15	7.5	7.62	10.98	18.01	25.67	14.82	14.25
PtXaTreH.09G089600	CCG-binding protein 1	AT2G15890.1	maternal effect embryo arrest 14		1.22	4.24563e-09	1.26614e-07	3.15	5.97	7.65	5.78	5.74	6.08	4.66	12.26	15.75	10.34	8.51	18
PtXaTreH.09G090900	Extra-large guanine nucleotide-binding protein 1	AT2G23460.1	extra-large G-protein 1		1.98	2.55616e-20	7.63893e-18	0.958	1.78	1.04	1.7	2.57	1.28	1.71	5.95	5.38	4.91	6.95	7.67
PtXaTreH.09G092600	Protein TIC 62, chloroplastic	AT3G18890.1	NAD(P)-binding Rossmann-fold superfamily protein		0.72	1.34007e-07	2.64775e-06	3.21	3.13	4.12	4.01	3.61	4.9	3.4	6.11	7.92	5.87	5.34	5.67
PtXaTreH.09G094500	Polyol transporter 5	AT3G18830.1	polyol/monosaccharide transporter 5		-0.65	1.56809e-11	8.30421e-10	56.18	60.63	47.5	51.81	51.78	45.99	48.13	30.68	28.01	32.62	35.81	36.32
PtXaTreH.09G097400	Glycine-rich RNA-binding protein	AT2G21660.1	cold, circadian rhythm, and rna binding 2	circadian	-1	1.23449e-10	5.43197e-09	1351.34	1132.55	1511.3	1300.59	1346.96	1025.91	886.59	676.32	540.92	456.33	551.28	823.1
PtXaTreH.09G097800		AT2G18360.1	alpha/beta-Hydrolases superfamily protein		-1.02	3.64399e-06	4.80655e-05	39.35	24.72	31.9	39.52	42.58	31.33	28.09	12.51	8.74	15.2	25.1	21.94
PtXaTreH.09G099200	Glucose-1-phosphate adenylyltransferase large subunit 3, chloroplastic	AT4G39210.1	Glucose-1-phosphate adenylyltransferase family protein		-0.85	4.58239e-09	1.34835e-07	26.61	20.87	19.43	20.02	17.04	22.24	19.38	14.01	8.22	11.31	13.91	9.82
PtXaTreH.09G099600	Protein HYPER-SENSITIVITY-RELATED 4	AT3G50930.1	cytochrome BC1 synthesi		-0.73	7.58271e-12	4.32486e-10	16.2	17.04	15.1	13.69	14.91	13.59	14.53	8.43	7.06	8.99	10.15	10.31
PtXaTreH.09G100400	bZIP transcription factor 44	AT1G75390.1	basic leucine-zipper 44		-0.82	3.11391e-08	7.45078e-07	62.89	49.66	38.8	34.52	51.9	39.95	47.27	29.05	23.6	24.83	30.98	22.56
PtXaTreH.09G106800	Auxin-induced protein 6B	AT4G38840.1	SAUR-like auxin-responsive protein family		-1.19	0.001	0.004	5.56	7.8	4.86	8.51	5.18	5.98	6.08	6.17	3.37	1.4	1.63	0.861
PtXaTreH.09G107700	Probable aquaporin PIP2-7	AT3G61430.1	plasma membrane intrinsic protein 1A		-1.16	1.24643e-07	2.4919e-06	49.64	62.65	50.38	63.85	70.55	44.54	44	36.49	32.3	20.41	22.29	11.43
PtXaTreH.09G108900	Proline-rich protein 2	AT2G21140.1	proline-rich protein 2		-0.82	7.72955e-09	2.15294e-07	262.16	312.41	248.91	306.39	274.92	253.54	223.12	158.6	163.12	189.29	150.68	97.13
PtXaTreH.09G111600	Kaempferol 3-O-beta-D-galactosyltransferase	AT5G17050.1	UDP-glucosyl transferase 78D2		-1.15	4.29179e-10	1.6505e-08	63.16	58.66	47.42	55.71	67.1	46.71	55.27	25.81	22.13	34.92	30.04	13.18
PtXaTreH.09G111800	Protein EARLY-RESPONSIVE TO DEHYDRATION 7, chloroplastic	AT2G17840.1	Senescence/dehydration-associated protein-like protein		0.908	2.66073e-06	3.67342e-05	6.11	11.83	6.75	4.96	8.39	8.97	6.43	12.7	15.5	18.01	14.42	10.24
PtXaTreH.09G112100	Myb-related protein 308	AT4G38620.1	myb domain protein 4		0.805	1.14117e-06	1.73681e-05	3.54	3.46	4.11	3.92	2.77	3.74	4.45	4.97	5.59	7.07	5.51	9.37
PtXaTreH.09G116900	Acetylserotonin O-methyltransferase	AT4G35160.1	O-methyltransferase family protein		-0.76	0	0.001	112.66	107.55	94.64	111.71	96.39	75.48	46.04	63.76	50.27	67.44	50.75	38.24
PtXaTreH.09G117200	Rop guanine nucleotide exchange factor 1	AT4G38430.1	rho guanyl-nucleotide exchange factor 1		-0.62	3.79708e-14	3.42561e-12	19	18.09	18.49	18.99	19.4	19.42	18.07	14.57	11.16	11.77	12.41	10.57
PtXaTreH.09G118900	Expansin-like A1	AT3G45970.1	expansin-like A1		2.41	8.49123e-10	3.04126e-08	20.77	31.85	12.13	18.21	53.92	11.07	12.96	110.85	112.51	115.47	147.93	121.12
PtXaTreH.09G121200	Zinc finger A20 and AN1 domain-containing stress-associated protein 3	AT2G27580.1	A20/AN1-like zinc finger family protein		0.777	2.6387e-06	3.64827e-05	16.51	20.65	13.63	16.24	27.86	13.71	20.49	31.18	27.52	32.9	33.57	31.79
PtXaTreH.09G122300	Cytochrome P450 94C1	AT2G27690.1	cytochrome P450, family 94, subfamily C, polypeptide 1		1.94	1.2378e-15	1.51757e-13	3.49	2.84	2.45	3.21	4.91	2.71	1.67	7.87	15.72	13.35	14.11	7.02
PtXaTreH.09G123900	18.2 kDa class I heat shock protein	AT2G29500.1	HSP20-like chaperones superfamily protein	HSP20	5.38	2.86608e-08	6.92712e-07	3.22	2.76	2.24	46.62	2.22	5.69	34.77	112.52	345.01	1310.91	524.35	603.87
PtXaTreH.09G124000	18.2 kDa class I heat shock protein	AT1G07400.1	HSP20-like chaperones superfamily protein	HSP20	5.47	1.01861e-08	2.77018e-07	2.53	1.89	2.86	47.35	3.21	8.1	31.03	104	358.11	1396.77	541.69	649.81
PtXaTreH.09G125200	Uncharacterized protein At4g22758	AT2G27830.1	hypothetical protein		0.821	2.90798e-06	3.95202e-05	42.18	56.67	31.91	37.99	68.03	32.1	37.22	76.8	67.68	80.06	75.66	83.9
PtXaTreH.09G125600	Glucomannan 4-beta-mannosyltransferase 2	AT5G22740.1	cellulose synthase-like A02		-0.76	3.56204e-15	3.94562e-13	120.9	121.25	101.89	108.04	107.39	95.59	96.09	73.24	62.66	60.78	64.73	52.61
PtXaTreH.09G126600	UDP-D-apiose/UDP-D-xylose synthase 2	AT1G08200.1	UDP-D-apiose/UDP-D-xylose synthase 2		0.659	3.99996e-09	1.19911e-07	93.58	90.05	87.78	100.11	94.41	85.6	89.01	110.07	122.84	148.68	167.56	168.94
PtXaTreH.09G130100	Mediator of RNA polymerase II transcription subunit 19a	AT5G12230.1	mediator of RNA polymerase II transcription subunit 19a-like protein		0.871	4.62172e-07	7.85501e-06	9.05	11.27	9.86	9.28	9.48	10.16	10.52	13.89	22.81	26.68	14.31	12.59
PtXaTreH.09G130300	BTB/POZ and MATH domain-containing protein 4	AT3G03740.1	BTB-POZ and MATH domain 4		1.09	7.84216e-08	1.6715e-06	4.96	6.22	5.29	5.68	5.74	5.19	5.93	6.33	11.32	20.46	10.14	10.69
PtXaTreH.09G130600		AT2G21530.1	SMAD/FHA domain-containing protein		0.611	1.6949e-05	0	11.72	11.69	15.08	13.92	10.15	16.27	10.53	19.39	23.13	17.32	15.73	21.57
PtXaTreH.09G134600	Photosystem I subunit O	AT1G08380.1	photosystem I subunit O		0.591	8.42652e-05	0.001	15.89	15.8	25.99	19.02	18.52	24.07	16.96	31.48	34.84	30.57	23.95	25.07
PtXaTreH.09G141000	Calcium-dependent protein kinase 4	AT2G17290.2	Calcium-dependent protein kinase family protein		0.885	1.2115e-14	1.22383e-12	7.1	8.77	6.12	7.16	8.51	6.32	8.28	12.13	12.73	13.54	15.76	14.33
PtXaTreH.09G141500		AT2G17350.1	beta-mannosyltransferase-like protein		-0.6	5.10483e-07	8.56948e-06	15.98	12.55	13.52	11.94	14.38	12.13	11.92	9.42	8.33	7.69	8.78	9.37
PtXaTreH.10G000600	Major allergen Pru ar 1				-0.78	0	0.001	104.42	74.35	87.83	127.02	121.82	81.04	82.83	43.03	36.16	45.01	82.74	74.94
PtXaTreH.10G004200	1,4-dihydroxy-2-naphthoyl-CoA thioesterase 1	AT1G48320.1	Thioesterase superfamily protein		-0.6	2.13238e-05	0	7.34	8.13	5.53	6.33	6.57	6.73	5.61	4.44	5.37	4.58	3.12	4
PtXaTreH.10G004700					0.827	5.43599e-07	9.04076e-06	57.75	53.14	76.27	77.09	64.22	71.52	90.59	83.43	135.14	140.99	153.46	105.63
PtXaTreH.10G005300	Rhomboid-like protein 14, mitochondrial	AT3G17611.1	RHOMBOID-like protein 14		1.54	1.94873e-12	1.23963e-10	5.58	7.03	4.38	7.76	6.51	5.11	7.97	10.18	17.51	30.04	16.63	17.08
PtXaTreH.10G009800	Protein DETOXIFICATION 55	AT5G49130.1	MATE efflux family protein		-1.48	4.41246e-14	3.95591e-12	16.15	11.9	9.41	12.76	13.6	11.91	8.19	6.14	3.88	4.35	4.42	2.46
PtXaTreH.10G011400					0.731	1.65834e-06	2.41871e-05	67.46	76.6	52.04	65.81	95.97	52.45	60.97	111.95	90.53	102.64	120.89	129.57
PtXaTreH.10G017000	Protein SRG1	AT3G21420.1	2-oxoglutarate (2OG) and Fe(II)-dependent oxygenase superfamily protein		-1.16	3.08258e-12	1.87763e-10	13.91	11.62	13.83	13.22	18.19	15.05	10.26	6.98	6.52	7.32	5.89	3.68
PtXaTreH.10G025800		AT1G27100.1	Actin cross-linking protein		1.15	1.92387e-09	6.22254e-08	12.1	11.08	8.05	11.04	19.95	9.04	10.57	31.71	20.39	23.79	23.44	29.44
PtXaTreH.10G028500	Transcription factor KUA1	AT1G70000.1	myb-like transcription factor family protein		0.781	1.96182e-06	2.79596e-05	29.35	35.9	22.07	29.49	42.65	23.88	33.72	52.84	41.81	45.07	61.58	63.61
PtXaTreH.10G029000	Transcription factor BHLH094	AT1G59640.2	transcription factor BIG PETAL P (BPE)		0.631	7.28485e-08	1.56531e-06	11.3	9.73	10.04	10.27	10.03	9.07	10.79	13.01	16.08	20.64	14.42	14.23
PtXaTreH.10G032400		AT1G17100.1	SOUL heme-binding family protein		-1.09	1.85571e-13	1.44278e-11	7.13	6.67	6.06	7.97	7.79	6.08	4.5	3.13	3.01	3.27	3.39	2.53
PtXaTreH.10G032600	Lipase	AT1G10740.1	alpha/beta-Hydrolases superfamily protein		1.43	4.22652e-12	2.51566e-10	6.71	6.72	6.18	7.54	6.88	7.1	7.65	10.59	20.54	31.84	13.02	17.11
PtXaTreH.10G041300	Heat shock protein 21, chloroplastic	AT4G27670.1	heat shock protein 21	HSP20	5.85	5.984e-14	5.18655e-12	2.35	1.01	1.81	12.55	2.2	3.97	10.87	49.49	188.95	702.15	201.21	279.37
PtXaTreH.10G049400	Beta-amylase 1, chloroplastic	AT3G23920.1	beta-amylase 1		1.22	8.9275e-12	5.0517e-10	51.96	61.74	53.35	56.31	57.1	55.62	53.23	73.62	134.73	203.89	104.32	127.19
PtXaTreH.10G051400	Auxin-responsive protein IAA13	AT2G33310.2	auxin-induced protein 13		-0.71	4.71424e-08	1.0641e-06	14.28	12.17	10.74	12.41	12.08	10.51	9.32	6.58	5.48	7.34	7.93	8.16
PtXaTreH.10G054500	Protein NRT1/ PTR FAMILY 5.2	AT5G46050.1	peptide transporter 3		-1.06	1.72522e-08	4.39955e-07	13.48	13.48	12.92	10.93	13.38	9.27	7.31	7.34	6.18	5.77	4.9	3.3
PtXaTreH.10G055300	Peroxisomal membrane protein PMP22	AT4G14305.1	Peroxisomal membrane 22 kDa (Mpv17/PMP22) family protein		-0.76	0	0.002	20.77	14.54	15.7	25.47	25.67	17.37	19.98	9.47	7.45	9.13	17.9	14.61
PtXaTreH.10G064700	U-box domain-containing protein 44	AT1G20780.3	senescence-associated E3 ubiquitin ligase 1		0.66	1.3857e-09	4.6975e-08	5.37	6.53	5.38	5.17	7.37	5.25	5.37	7.96	8.61	9.46	9.58	9.71
PtXaTreH.10G064900	3-ketoacyl-CoA synthase 11	AT2G26640.1	3-ketoacyl-CoA synthase 11		-0.74	0.001	0.004	22.99	24.76	40.28	31.3	20.46	39.86	33.11	13.35	13.07	23.57	13.76	26.86
PtXaTreH.10G065300	Calmodulin-like protein 8	AT4G14640.1	calmodulin 8		0.975	5.81839e-07	9.60989e-06	11.89	23.06	12.64	12.76	20.06	11.03	13.24	32.61	21.56	25.53	29.38	36.36
PtXaTreH.10G065500	Putative calcium-transporting ATPase 13, plasma membrane-type	AT3G22910.1	ATPase E1-E2 type family protein / haloacid dehalogenase-like hydrolase family protein		1.72	2.23182e-17	3.83405e-15	2.25	2.19	1.3	1.84	3.64	1.99	2.23	5.54	7.3	9.44	7.23	6.5
PtXaTreH.10G069200	Uncharacterized N-acetyltransferase p20	AT2G32030.1	Acyl-CoA N-acyltransferases (NAT) superfamily protein		1.54	4.17964e-10	1.61603e-08	2.79	4.65	4.81	4.48	9.51	6.94	6.68	19.75	12.54	12.56	17.85	19.71
PtXaTreH.10G069300	FCS-Like Zinc finger 8	AT3G22550.1	NAD(P)H-quinone oxidoreductase subunit, putative (DUF581)		-0.6	3.26587e-09	1.00101e-07	12.52	12.09	11.64	12.72	11.53	12.99	12.57	9.3	7.53	6.19	9.12	8.22
PtXaTreH.10G070500	Transcription repressor OFP12	AT1G05420.2	ovate family protein 12		-0.76	5.71399e-09	1.63765e-07	6.06	7.58	6.03	7.8	7.34	6.54	6.89	4.59	4.41	3.46	4.53	2.93
PtXaTreH.10G071600	Heat shock 70 kDa protein 8	AT2G32120.1	heat shock protein 70T-2	HSP70	6.49	2.26712e-21	8.55807e-19	0.854	0.908	1.22	1.53	0.887	1.12	1.88	6.88	73	334.68	40.21	81.17
PtXaTreH.10G073600	Long chain acyl-CoA synthetase 6, peroxisomal	AT3G05970.1	long-chain acyl-CoA synthetase 6		0.687	9.09779e-11	4.16943e-09	19.21	21.92	19.99	21.79	23.14	25.57	21.56	26.95	38.51	37.54	34.06	38.11
PtXaTreH.10G075600	Glucose and ribitol dehydrogenase	AT1G54870.2	NAD(P)-binding Rossmann-fold superfamily protein		0.816	3.00611e-07	5.37e-06	12.57	21.23	18.18	17.25	15.45	23.18	13.48	27.88	35.02	25.97	25.67	37.13
PtXaTreH.10G076500	Homeobox-leucine zipper protein ATHB-13	AT1G69780.1	Homeobox-leucine zipper protein family		-0.59	4.83083e-07	8.15246e-06	24.49	32.97	24.34	25.85	26.34	26.58	22.26	19.46	16.68	13.94	15.6	20.58
PtXaTreH.10G077900	Cyclin-D1-1	AT1G70210.1	CYCLIN D1;1		-0.73	6.44272e-08	1.39921e-06	9.86	11.72	11.27	9.23	9.6	8.69	7.02	7.18	6.09	4.93	5.46	5.09
PtXaTreH.10G079100	ATP-dependent Clp protease adapter protein ClpS				0.586	7.09906e-07	1.14419e-05	11.47	13.82	11.32	11.57	11.12	12.55	12.71	15.18	17.21	23.13	16.92	17.36
PtXaTreH.10G079700	Inactive leucine-rich repeat receptor-like serine/threonine-protein kinase At1g60630	AT1G10850.1	Leucine-rich repeat protein kinase family protein		-0.63	1.51102e-09	5.05831e-08	11.39	9.64	11.1	10.03	11.18	9.04	11.15	8.28	6.64	6.08	7.05	5.72
PtXaTreH.10G080900	Pentatricopeptide repeat-containing protein At5g13770, chloroplastic	AT5G13770.1	Pentatricopeptide repeat (PPR-like) superfamily protein		-0.59	2.95089e-08	7.10815e-07	15.45	17.76	17.34	16.55	18.01	14.21	15.49	13.09	11.74	9	10.89	9.49
PtXaTreH.10G087800	Nudix hydrolase 17, mitochondrial	AT2G01670.1	nudix hydrolase homolog 17		1.83	2.07822e-06	2.93732e-05	8.27	8.73	3.17	8.19	21.22	5.01	7.67	34.76	26.49	33.84	31.68	30.3
PtXaTreH.10G089300	Protein PLANT CADMIUM RESISTANCE 2	AT1G14870.1	PLANT CADMIUM RESISTANCE 2		1.74	1.38845e-16	2.05326e-14	6.38	12.72	6.3	8.05	13.32	7.32	10.55	20.27	28.61	38.52	29.65	35.99
PtXaTreH.10G089400	Protein PLANT CADMIUM RESISTANCE 2	AT1G14870.1	PLANT CADMIUM RESISTANCE 2		1.28	1.79151e-12	1.14982e-10	3.56	5.6	3.54	4.23	6	4.94	4.59	7.73	10.08	15.03	10.75	12.27
PtXaTreH.10G092100	10 kDa chaperonin, mitochondrial	AT1G23100.1	GroES-like family protein	HSP60	1.77	3.58546e-13	2.6443e-11	53.75	41.6	75.13	80.69	51.05	74.53	75.32	110.87	200.62	392.4	170.6	221.85
PtXaTreH.10G092200	Probable sulfate transporter 3.3	AT1G23090.1	sulfate transporter 91		-0.73	1.18362e-07	2.38796e-06	9.7	5.87	7.19	7.41	8.43	6.6	6.1	5.17	4.63	4.41	4.19	3.5
PtXaTreH.10G093500					-0.65	1.9438e-05	0	17.39	18.48	13.14	15.3	18.54	14.54	11.79	10.15	7.38	10.12	12.17	9.36
PtXaTreH.10G093800					-0.82	5.07061e-09	1.47089e-07	48.87	57.52	45.5	48.52	54.79	38.99	30.72	29.95	25.79	25.57	24.57	24.77
PtXaTreH.10G093900	Chaperone protein DnaJ 1	AT1G71000.1	Chaperone DnaJ-domain superfamily protein	DNAJ/HSP40	4.44	1.03758e-15	1.28862e-13	9.28	10.33	10.3	30.11	9.85	12.72	32.86	80.68	326.66	759.21	298.58	319.92
PtXaTreH.10G096000		AT1G71110.1	transmembrane protein		0.722	2.33799e-14	2.19917e-12	15.46	15.28	14.51	17.92	16.87	14.94	16.79	22.16	26.37	29.97	28.32	24.14
PtXaTreH.10G102800	Transcription factor MYB62	AT1G68320.1	myb domain protein 62		0.694	1.12347e-06	1.71352e-05	8.14	8.87	7.35	6.05	8.35	8.99	11.14	11.33	12.42	14.56	16.05	13.32
PtXaTreH.10G104800	3-ketoacyl-CoA synthase 6	AT1G68530.1	3-ketoacyl-CoA synthase 6		-0.6	1.34234e-05	0	170.39	175.32	158.4	151.39	158.78	121.32	147.44	103.41	98.87	125.02	112.63	66.87
PtXaTreH.10G105000	Ethylene-responsive transcription factor ERF118	AT1G68550.2	Integrase-type DNA-binding superfamily protein		-0.85	2.36543e-10	9.72231e-09	12.31	9.68	12.55	11.75	10.04	10.37	10.73	8.64	5.95	5.52	5.19	5.1
PtXaTreH.10G105500	Protein NRT1/ PTR FAMILY 3.1	AT1G68570.1	Major facilitator superfamily protein		-0.93	2.20701e-11	1.14085e-09	70.44	64.31	62.08	57.94	70.43	66.17	37.62	37.37	34.07	28.8	28.54	31.02
PtXaTreH.10G106100	IST1-like protein	AT1G13340.1	Regulator of Vps4 activity in the MVB pathway protein		2.03	1.94599e-16	2.80545e-14	1.36	2.16	0.896	0.974	2.34	0.792	1.46	5.43	4.67	5.44	6.83	6.36
PtXaTreH.10G109000	Leucoanthocyanidin reductase	AT1G75290.2	NAD(P)-binding Rossmann-fold superfamily protein	LAR2 (flavonoid)	-1.25	2.46893e-13	1.87881e-11	94.13	82.13	63.14	67.4	89.24	62.56	86.1	26.9	24.38	38.46	46.32	26.1
PtXaTreH.10G110500	Protein MIZU-KUSSEI 1	AT3G25640.2	MIZU-KUSSEI-like protein (Protein of unknown function, DUF617)		-0.7	1.6005e-13	1.26145e-11	16.78	16.59	16.45	20.99	19.48	19.68	20.25	11.33	12.55	10.81	11.87	10.31
PtXaTreH.10G115300	Phosphatidylinositol 4-kinase gamma 7	AT2G03890.1	phosphoinositide 4-kinase gamma 7		0.75	1.0141e-08	2.76555e-07	17.95	18.33	19.93	20.2	18.22	20.1	23.99	24.19	35.03	43.79	32.53	30.23
PtXaTreH.10G118200	Beta-D-xylosidase 1	AT5G49360.1	beta-xylosidase 1		1.39	0	0.002	5.86	20.11	8.57	11	10.17	19.39	9.71	20.3	35.49	13.49	42.3	45.74
PtXaTreH.10G121700	Probable enoyl-CoA hydratase 1, peroxisomal	AT4G16210.1	enoyl-CoA hydratase/isomerase A		0.761	9.8403e-08	2.03833e-06	11.44	14.28	12.67	12.25	10.94	13.83	13.58	16.98	19.43	18.62	20.86	31.4
PtXaTreH.10G122600	Probable WRKY transcription factor 48	AT5G49520.1	WRKY DNA-binding protein 48		0.754	1.90424e-05	0	7.54	8.27	6.17	8.49	11.59	5.6	8.01	17.21	10.85	10.68	14.98	12.92
PtXaTreH.10G123000		AT3G17120.3	transmembrane protein		0.616	1.1244e-08	3.00914e-07	12.56	13.98	10.82	12.36	13.54	9.14	12.93	16.95	19	19.17	18.11	19.59
PtXaTreH.10G126300	Protein translation factor SUI1 homolog 2	AT5G54940.3	Translation initiation factor SUI1 family protein		1.7	4.40129e-16	5.87295e-14	538.62	665.29	482.39	767.1	781.23	634.66	949.89	1209.03	1933.63	3359.57	2347.44	2245.72
PtXaTreH.10G126500	Polygalacturonase At1g48100	AT1G48100.1	Pectin lyase-like superfamily protein		0.605	4.77001e-05	0	15.22	15.5	16.04	18.29	13.86	16.81	20.54	18.83	31.59	30.36	25.91	18.88
PtXaTreH.10G127600	Calmodulin-binding transcription activator 3	AT2G22300.1	signal responsive 1		1.62	3.20853e-63	9.20494e-59	2.73	3.59	3.12	3.31	3.83	3.67	3.27	9.55	10.4	9.47	10.39	11.5
PtXaTreH.10G127700	EEF1A lysine methyltransferase 4	AT3G17365.2	S-adenosyl-L-methionine-dependent methyltransferases superfamily protein		0.623	4.06836e-08	9.39751e-07	2.44	3.31	2.87	3.32	3.12	3.62	3.25	4.96	4.59	5.17	4.48	4.67
PtXaTreH.10G128800	Protein BIG GRAIN 1-like E	AT1G69160.1	suppressor		-0.61	1.3421e-08	3.53014e-07	4.95	6.08	5.92	5.61	4.62	4.49	4.99	3.61	3.28	3.43	3.04	3.7
PtXaTreH.10G134900		AT1G26650.1	Son of sevenless protein		-0.75	2.5312e-05	0	11.72	12.06	9.63	11.78	8.75	9.6	9.41	7.44	7.3	5.05	7.45	3.37
PtXaTreH.10G135100	Protein argonaute 7	AT1G69440.1	Argonaute family protein		-0.61	1.99817e-06	2.837e-05	11.07	7.92	12.95	11.09	11.18	10.79	12.45	8.81	7.55	5.79	7.44	6.59
PtXaTreH.10G137400	Photosynthetic NDH subunit of lumenal location 2, chloroplastic	AT1G14150.1	PsbQ-like 2		0.886	8.74282e-07	1.37815e-05	5	8.3	8.16	6.68	4.87	7.21	4.3	13.17	14.07	11.34	8.96	10.57
PtXaTreH.10G138700	E3 ubiquitin-protein ligase MPSR1	AT1G26800.1	RING/U-box superfamily protein		1.82	1.79696e-08	4.56366e-07	21.59	32.22	17.83	51.24	29.18	27.45	51.54	68.65	85.7	163.54	124.06	136.58
PtXaTreH.10G145600	Isocitrate dehydrogenase [NADP]	AT1G65930.1	cytosolic NADP+-dependent isocitrate dehydrogenase		-0.8	2.66663e-05	0	18.97	14.7	14.42	19.09	18.64	14.59	14.94	7.06	6.38	7.47	14.29	11.96
PtXaTreH.10G148800	Omega-hydroxypalmitate O-feruloyl transferase	AT1G65450.1	HXXXD-type acyl-transferase family protein		-0.68	2.94714e-05	0	10.19	17.18	11.72	12.68	14.87	12.84	13.42	8.24	9.05	8.95	9.83	4.84
PtXaTreH.10G150300	Wound-induced protein 1	AT3G10985.1	senescence associated gene 20		1.06	6.7192e-11	3.14939e-09	75.03	108.66	60.91	93.41	103.14	73.67	85.12	146.69	144.86	159.18	201.25	238.17
PtXaTreH.10G151000	Putative UDP-rhamnose:rhamnosyltransferase 1	AT5G49690.1	UDP-Glycosyltransferase superfamily protein		-0.6	1.31302e-05	0	14.26	19.26	12.94	14.05	14.08	13.51	14.39	10.6	9.89	6.67	8.99	11.85
PtXaTreH.10G153600	Protein MALE DISCOVERER 2	AT4G18640.1	Leucine-rich repeat protein kinase family protein		0.613	0	0.001	8.09	13.48	7.56	11.33	8.82	8.28	10.75	12.46	13.89	12.94	15.72	19.2
PtXaTreH.10G158200	Anthranilate synthase alpha subunit 1, chloroplastic	AT5G05730.2	anthranilate synthase alpha subunit 1		0.708	0.001	0.003	6.16	3.85	6.84	7.15	4.71	11.41	6.85	10.17	10.65	13.43	9.66	10.68
PtXaTreH.10G162600	18.2 kDa class I heat shock protein	AT1G53540.1	HSP20-like chaperones superfamily protein	HSP20	5.34	2.68696e-22	1.15054e-19	3	2.69	2.72	5.04	4.43	3.53	4.41	19.89	84.05	394.7	89.32	155.4
PtXaTreH.10G164600					1.25	2.61958e-10	1.06299e-08	21.99	35.12	19.41	22.19	43.51	20.07	22.9	56.38	51.17	70.79	74.86	58.44
PtXaTreH.10G165500	Ultraviolet-B receptor UVR8	AT3G55580.1	Regulator of chromosome condensation (RCC1) family protein		0.733	8.49762e-05	0.001	23.29	19.07	20.32	19.37	19.09	25.63	22.7	26.07	43.55	54.58	29.45	22.79
PtXaTreH.10G166800	Ribulose bisphosphate carboxylase/oxygenase activase 1, chloroplastic	AT2G39730.1	rubisco activase		0.82	1.02139e-10	4.5714e-09	100.76	113.59	119.81	122.95	111.1	124.23	85.42	173.38	242.09	227.23	172.17	160.2
PtXaTreH.10G167900	Cyclin-dependent protein kinase inhibitor SMR4				1.73	1.07664e-09	3.75305e-08	1.9	2.05	2.29	2.7	1.17	1.18	2.71	6.54	6	8.37	4.33	7.88
PtXaTreH.10G170100	Very-long-chain enoyl-CoA reductase	AT3G55360.1	3-oxo-5-alpha-steroid 4-dehydrogenase family protein		-0.72	4.76392e-13	3.40828e-11	67.2	64.43	67.93	64.22	64.87	57.87	61.65	45.27	37.78	38.56	41.96	29.01
PtXaTreH.10G170900	Heat shock cognate 70 kDa protein 2	AT3G12580.1	heat shock protein 70	HSP70	1.03	2.98252e-10	1.19172e-08	479.57	437.4	573.27	736.48	540.49	529.74	644.68	760.81	950.02	1326.95	1225.71	1448.29
PtXaTreH.10G171000	Heat shock cognate 70 kDa protein	AT5G02500.1	heat shock cognate protein 70-1	HSP70	1.31	2.77813e-13	2.09742e-11	149.03	172.52	174.59	229.93	163.32	187.42	263.85	283.89	413.52	577.11	536.6	549.03
PtXaTreH.10G171300		AT5G59350.1	transmembrane protein		-0.62	1.22918e-07	2.46599e-06	7.75	7.56	7.95	7.59	8.21	7.83	7.88	6.22	5.74	5.01	4.42	3.62
PtXaTreH.10G171400	RING-H2 finger protein ATL52				3.41	1.06802e-06	1.6412e-05	1.88	1.24	0.169	0.823	4.25	0.219	0.597	9.97	12.14	20.35	18.08	8.51
PtXaTreH.10G171600	Heat shock cognate 70 kDa protein	AT3G12580.1	heat shock protein 70	HSP70	4.04	9.47475e-15	9.7079e-13	25.05	32.43	29.19	95.26	32.9	35.93	99.14	260.86	644.18	1518.59	782.18	887.29
PtXaTreH.10G171900	Ubiquitin-conjugating enzyme E2 7	AT5G59300.1	ubiquitin-conjugating enzyme E2		0.604	1.67782e-07	3.23211e-06	14.68	14.59	16.4	16.86	15.5	15.97	16.76	17.99	24.08	30.43	22.34	24.87
PtXaTreH.10G174900	Photosynthetic NDH subunit of lumenal location 1, chloroplastic	AT2G39470.1	PsbP-like protein 2		0.707	0	0.002	3.83	3.42	5.18	3.94	3.85	5.38	2.58	7.32	8.36	6.35	4.37	6.35
PtXaTreH.10G178000	Chalcone--flavonone isomerase 2	AT3G55120.1	Chalcone-flavanone isomerase family protein	CHI1 (flavonoid)	-1.01	9.11483e-13	6.19658e-11	359.26	336.93	272.26	291.74	357.54	237.08	277.88	131.68	116.09	175.01	187.72	140.27
PtXaTreH.10G178400	ABC transporter G family member 16	AT3G55090.1	ABC-2 type transporter family protein		-0.6	1.51995e-05	0	7.29	7.78	6.56	8.52	7.24	7.97	7.07	4.55	4.94	5.04	3.36	6.75
PtXaTreH.10G179500	CDP-diacylglycerol--glycerol-3-phosphate 3-phosphatidyltransferase 1, chloroplastic	AT2G39290.1	phosphatidylglycerolphosphate synthase 1		-0.61	1.83898e-07	3.48933e-06	13.85	12.81	11.51	10.81	11.76	11.81	11.7	8.3	8.53	8.01	8.79	5.39
PtXaTreH.10G184200	Rhomboid-like protein 19	AT3G07950.1	rhomboid protein-like protein		0.775	5.11375e-12	3.01249e-10	4.42	4.62	4.57	5.23	4.02	5.16	5.92	7.08	8.77	9.06	8.37	8.02
PtXaTreH.10G187100	Phenylalanine ammonia-lyase G2B	AT3G53260.1	phenylalanine ammonia-lyase 2	PAL4	-0.99	1.11954e-16	1.71757e-14	6.64	8.03	7.18	7.72	8.88	7.54	5.97	3.54	3.75	3.68	4.48	2.98
PtXaTreH.10G187800	Probable acetyltransferase NATA1-like	AT2G39020.1	Acyl-CoA N-acyltransferases (NAT) superfamily protein		0.681	3.87398e-05	0	24.67	28.42	28.61	30.49	32.26	29.14	30.43	28.91	36.47	60.08	46.23	60.9
PtXaTreH.10G189100	U-box domain-containing protein 14	AT3G54850.1	plant U-box 14		0.63	7.86468e-07	1.25489e-05	3.63	4.55	5.04	4.84	5.37	4.91	4.37	5.49	7.57	6.52	7.73	8.71
PtXaTreH.10G190800	Probable cysteine protease RD19D	AT3G54940.2	Papain family cysteine protease		-1.31	1.32782e-16	1.97378e-14	6.15	6.14	6.09	4.97	6.1	6.6	6.63	2.44	1.81	3.59	2.4	1.88
PtXaTreH.10G195900	Protein PSK SIMULATOR 1	AT5G04550.2	type-1 restriction enzyme mjaxp r protein (DUF668)		0.714	4.23853e-06	5.47498e-05	13.23	13.38	9.92	13.33	20.62	10.83	13.92	23.78	19.52	19.61	23.42	24.66
PtXaTreH.10G198400	Copper transport protein ATX1	AT1G66240.1	homolog of anti-oxidant 1		0.97	3.05314e-05	0	225.8	229.77	318.27	202.6	373.99	369.17	379.51	349.36	946.25	593.61	370.32	661.85
PtXaTreH.10G202200					0.622	1.17665e-06	1.7823e-05	30.64	37.11	32.73	31.16	32.81	38.56	37.53	50.07	55.25	68.74	41.73	46.42
PtXaTreH.10G203100	Protein SMAX1-LIKE 3	AT3G52490.1	Double Clp-N motif-containing P-loop nucleoside triphosphate hydrolases superfamily protein	HSP100	-1.05	1.1016e-26	1.05831e-23	5.7	6.92	5.16	5.72	5.87	4.8	5.01	2.64	2.7	2.54	2.67	2.87
PtXaTreH.10G205000		AT3G11760.1	structural maintenance of chromosomes flexible hinge domain protein		-0.86	6.72911e-12	3.88433e-10	7.47	7.68	6.43	6.63	6.82	7.72	5.11	4.04	4.26	4.03	3.44	2.89
PtXaTreH.10G208600	Probable pectinesterase/pectinesterase inhibitor 25	AT3G10720.2	Plant invertase/pectin methylesterase inhibitor superfamily		1.14	1.81506e-08	4.60409e-07	20.18	20.29	17.31	23.07	21.48	12.93	23.29	40.06	27.25	30.35	58.23	60.82
PtXaTreH.10G210600	Mitogen-activated protein kinase kinase 4	AT1G51660.1	mitogen-activated protein kinase kinase 4		0.679	8.26332e-06	9.79045e-05	12.73	14.32	11.38	14.01	18.02	9.92	12.31	19.62	16.47	22.64	19.97	26.76
PtXaTreH.10G212200					1.96	2.80601e-12	1.7238e-10	5.55	11.61	9.01	4.67	17.89	6.91	11.55	45.41	25.82	42.73	41.18	29.93
PtXaTreH.10G213900					-1.33	2.78379e-11	1.41427e-09	5.29	6.62	5.58	4.39	8.42	6.7	4.94	2.94	2.68	1.87	2.18	1.94
PtXaTreH.11G001400	Protein DETOXIFICATION 40	AT3G21690.1	MATE efflux family protein		-0.68	0	0.001	21.67	13.8	17.33	20.71	21.7	15.97	16.28	9.7	7.48	9.49	14.07	15.84
PtXaTreH.11G002400		AT1G64570.1	Homeodomain-like superfamily protein		0.637	0	0.001	4.42	4.55	4.7	4.36	4.76	4.63	5.14	4.43	7.15	11.25	6.42	6.69
PtXaTreH.11G007900	Calcium permeable stress-gated cation channel 1	AT4G22120.2	ERD (early-responsive to dehydration stress) family protein		1.42	6.44662e-20	1.77834e-17	13.97	15.24	12.81	14.51	16.3	13.32	15.67	25.76	45.17	49.21	44.61	28.34
PtXaTreH.11G009300	Homeobox protein SBH1	AT1G62360.1	KNOX/ELK homeobox transcription factor		-0.6	1.21413e-08	3.22818e-07	11.69	11.42	10.19	12.9	12.94	10.81	13.05	8.3	6.43	7.07	8.08	9.06
PtXaTreH.11G014600		AT1G12020.1	hypothetical protein		-0.96	9.79217e-13	6.62565e-11	6.31	4.87	6.31	5.82	6.47	4.99	4.95	3.14	3.04	2.92	3.35	1.93
PtXaTreH.11G021400	Cysteine-rich receptor-like protein kinase 25	AT4G05200.2	cysteine-rich RLK (RECEPTOR-like protein kinase) 25		1.67	3.08742e-18	6.32678e-16	2.27	3.79	1.83	2.96	4.45	2.57	3.81	10.02	9.58	9.59	11.23	8.31
PtXaTreH.11G021500	Cysteine-rich receptor-like protein kinase 25	AT4G05200.2	cysteine-rich RLK (RECEPTOR-like protein kinase) 25		1.67	2.53396e-18	5.30633e-16	1.34	2.3	1.43	1.54	2.87	1.34	1.7	5.91	5.16	4.57	6.06	6.45
PtXaTreH.11G021600	Cysteine-rich receptor-like protein kinase 25	AT4G05200.2	cysteine-rich RLK (RECEPTOR-like protein kinase) 25		1.85	2.24574e-15	2.58747e-13	1.36	1.96	1.05	2.08	2.99	1.58	1.95	6.95	4.93	5.28	8.15	7.88
PtXaTreH.11G023900	Cysteine-rich receptor-like protein kinase 26	AT4G38830.1	cysteine-rich RLK (RECEPTOR-like protein kinase) 26		-0.82	9.12204e-05	0.001	20.56	33.73	16.72	15.45	21.56	10.86	19.28	10.82	12.62	12.34	8.5	11.17
PtXaTreH.11G025300	Protein HEAT-STRESS-ASSOCIATED 32	AT4G21320.1	Aldolase-type TIM barrel family protein		0.756	0	0.001	16.46	18.74	20.99	20.83	15.61	20.38	19.49	19.37	30.18	55.98	25.26	28.03
PtXaTreH.11G027100	Probable NAD(P)H dehydrogenase (quinone) FQR1-like 1	AT4G27270.1	Quinone reductase family protein		0.594	0	0.003	52.52	82.19	63.33	73.19	67.02	71.1	65.99	69.85	103.79	85.39	94.81	155.84
PtXaTreH.11G032300	Vesicle-associated protein 4-2	AT4G21450.3	PapD-like superfamily protein		0.637	2.74323e-10	1.1069e-08	24.4	31.82	25.2	26.41	33.18	26.91	31.36	40.2	43.08	47.53	47.6	41.48
PtXaTreH.11G032700	Protein TRANSPORT INHIBITOR RESPONSE 1	AT3G62980.1	F-box/RNI-like superfamily protein		1.39	1.70441e-05	0	9.91	8.21	7.4	8.47	8.3	8.13	8.89	9.75	22.99	45.95	16.71	14.7
PtXaTreH.11G033200	F-box protein At1g61340	AT1G61340.1	F-box family protein		1.32	1.66597e-14	1.62568e-12	4.74	3.71	4.48	5.21	5.74	4.36	5.43	9.86	12.05	17.79	8.52	11.77
PtXaTreH.11G033700	Calmodulin-binding protein 60 B	AT5G57580.1	Calmodulin-binding protein		0.969	2.86426e-07	5.14867e-06	8.08	11.74	7.03	8.19	13.76	8.07	9.94	22.33	12.43	14.59	22.27	21.23
PtXaTreH.11G035000					0.92	1.45317e-05	0	8.46	11.91	8.19	6.23	6.8	9.29	8	9.93	19.65	18.09	17.89	12.07
PtXaTreH.11G035200	PAP-specific phosphatase HAL2-like	AT5G54390.1	HAL2-like protein		-0.76	4.32418e-10	1.66073e-08	13.21	12.66	12.93	12.76	10.91	12	13.65	9.29	7.45	6.55	8.15	5.35
PtXaTreH.11G035900					-0.8	1.43116e-08	3.72245e-07	7.19	7.23	7.31	5.06	7.24	5.2	6.66	4.57	2.94	3.4	3.86	3.97
PtXaTreH.11G036300	Helicase-like transcription factor CHR28	AT1G61140.1	SNF2 domain-containing protein / helicase domain-containing protein / zinc finger protein-like protein		1.15	1.17234e-14	1.18846e-12	5.79	5.79	5.82	6.2	6.8	6.34	6.2	8.19	15.43	16.9	15.53	11.8
PtXaTreH.11G044700	DnaJ homolog subfamily B member 13	AT2G20560.1	DNAJ heat shock family protein	DNAJ/HSP40	4.7	2.53361e-16	3.5457e-14	3.84	4.41	4.37	13.73	4.52	5.95	11.8	36.48	134.13	418.99	134.28	175.74
PtXaTreH.11G049400	Signaling peptide TAXIMIN 1	AT2G31090.1	transmembrane protein		-1.03	6.93716e-05	0.001	9.15	13.04	5.16	8.74	10.7	6.11	5.98	3.66	4.16	4.18	5.42	2.4
PtXaTreH.11G052000	Oryzain alpha chain	AT1G09850.1	xylem bark cysteine peptidase 3		-1.19	7.67017e-13	5.28965e-11	167.41	122.01	114.09	114.24	134.77	90.35	121.86	50.9	37.51	58.06	74.41	47.85
PtXaTreH.11G052200		AT1G29240.1	transcription initiation factor TFIID subunit, putative (DUF688)		-0.72	2.27031e-07	4.19672e-06	7.29	5.93	5.74	7.24	6.95	6.44	7.6	5.15	3.99	3.61	4.68	2.79
PtXaTreH.11G057700	Probable LRR receptor-like serine/threonine-protein kinase At1g29720	AT1G29730.2	Leucine-rich repeat transmembrane protein kinase		-1.08	2.73697e-07	4.94776e-06	33.59	44.46	28.55	27.05	23.19	24.66	21.82	15.7	14.23	17.34	14.23	6.68
PtXaTreH.11G057800	Probable LRR receptor-like serine/threonine-protein kinase At1g29720	AT1G29740.1	Leucine-rich repeat transmembrane protein kinase		-1.43	3.8521e-09	1.15841e-07	6.49	8.5	7.62	4.35	4.59	5.36	4.44	3.21	2.19	2.39	2.15	0.875
PtXaTreH.11G058100	MACPF domain-containing protein CAD1	AT1G29690.1	MAC/Perforin domain-containing protein		0.962	8.83988e-14	7.3723e-12	2.65	2.87	2.41	2.95	3.4	2.91	3.73	6.03	4.7	6.78	5.98	5.47
PtXaTreH.11G058400	GDSL esterase/lipase At5g45670	AT5G45670.1	GDSL-like Lipase/Acylhydrolase superfamily protein		-0.76	1.74717e-12	1.12863e-10	321.38	264.47	279.03	297.45	281.39	250.34	303.61	160.17	143.87	185.59	204.86	143.67
PtXaTreH.11G058500	GDSL esterase/lipase At5g45670	AT1G29670.2	GDSL-like Lipase/Acylhydrolase superfamily protein		-1.11	1.17474e-22	5.18493e-20	383.46	306.53	445.78	366.72	318.06	324.69	330.89	186.83	143.57	162.29	182.07	139.06
PtXaTreH.11G063200	Auxilin-related protein 2	AT1G30280.1	Chaperone DnaJ-domain superfamily protein	DNAJ/HSP40	-0.62	7.28938e-08	1.56531e-06	9.49	8.16	8.82	9.09	8.31	6.5	7.92	5.56	4.97	4.6	5.23	6.64
PtXaTreH.11G065000	Protein TIFY 5A				2.91	9.29992e-09	2.54829e-07	12.65	9.49	3.09	11.57	33.47	3.94	9.42	75.22	84.05	105.01	106	77.58
PtXaTreH.11G066900	Cytochrome P450 72A15	AT3G14690.2	cytochrome P450, family 72, subfamily A, polypeptide 15		0.821	4.72233e-17	7.74165e-15	5.11	5.87	5.82	6.35	5.45	5.47	5.38	8.87	11.18	9.5	8.63	11.36
PtXaTreH.11G076700	Calcyclin-binding protein	AT1G30070.2	SGS domain-containing protein		2.23	7.28789e-11	3.38009e-09	22.6	22.38	29.68	34.12	23.91	32.74	33.78	53.7	111.42	262.85	97.97	136.25
PtXaTreH.11G091600	Signaling peptide TAXIMIN 2	AT2G20562.1	taximin		1.87	2.17784e-13	1.67957e-11	2.28	5.69	3.26	3.39	8.52	4.49	4.46	20.53	13.58	18.47	16.27	14.08
PtXaTreH.11G093700	Protein CDI	AT1G64980.2	Nucleotide-diphospho-sugar transferases superfamily protein		0.993	1.99434e-12	1.26304e-10	33.57	36.72	27.46	31.39	31.12	23.83	35.65	48.09	51.29	71.57	75.62	63.84
PtXaTreH.11G102000	B-box zinc finger protein 21	AT4G27310.1	B-box type zinc finger family protein		-0.91	1.34448e-06	2.00895e-05	6.73	7.53	5.89	5.54	7.48	6.16	6.02	5.46	3.36	2.12	3.38	2.67
PtXaTreH.11G106500	Formin-like protein 5	AT5G54650.1	formin homology5		0.919	5.13896e-12	3.02114e-10	5.45	6.44	4.81	5.85	7.8	4.54	5.49	10.51	9.9	10.01	12.92	10.84
PtXaTreH.11G109500	Vascular-related unknown protein 1				-1.39	1.58103e-09	5.25588e-08	12.03	14.4	7.96	8.82	8.17	6.48	10.67	5.36	3.14	2.6	5.03	2.35
PtXaTreH.11G115200	DnaJ homolog subfamily C member 14	AT1G79030.1	Chaperone DnaJ-domain superfamily protein	DNAJ/HSP40	-0.65	1.17853e-05	0	7.15	6.66	6.39	6.09	6.53	6.2	5.83	5.17	4.98	3.95	3.67	2.43
PtXaTreH.11G115800	Probable BOI-related E3 ubiquitin-protein ligase 3	AT3G12920.1	SBP (S-ribonuclease binding protein) family protein		-1.01	3.74196e-13	2.7386e-11	5.65	6.71	6.04	4.76	6.29	6.27	4.55	3.28	3.13	2.54	3.09	2.02
PtXaTreH.11G123400		AT1G64720.1	Polyketide cyclase/dehydrase and lipid transport superfamily protein		1.41	2.29135e-23	1.09561e-20	7.74	8.7	8.31	8.67	12.92	8.99	7.54	22.52	28.98	20.81	25.99	20.01
PtXaTreH.11G124000	Glucan endo-1,3-beta-glucosidase 11	AT1G32860.1	Glycosyl hydrolase superfamily protein		-0.76	3.45795e-08	8.17175e-07	30.18	34.39	31.23	30.25	24.39	27.17	23.87	22.6	18.54	13.51	16.17	13.6
PtXaTreH.11G126600	Beta-amyrin 28-monooxygenase	AT5G36110.1	cytochrome P450, family 716, subfamily A, polypeptide 1		-1.01	1.41583e-11	7.60653e-10	14.75	12.02	13.38	12.67	16.33	11.35	10.96	4.37	6.24	6.94	8.17	6.61
PtXaTreH.11G127600	Protein LIGHT-DEPENDENT SHORT HYPOCOTYLS 6	AT1G07090.1	LIGHT-DEPENDENT SHORT HYPOCOTYLS-like protein (DUF640)		-0.71	2.49345e-05	0	11.22	10.69	11.42	10.17	12.56	8.38	8.77	8.9	4.26	5.1	6.69	6.77
PtXaTreH.11G129400	Berberine bridge enzyme-like 2	AT1G11770.1	FAD-binding Berberine family protein		0.68	5.85279e-06	7.25003e-05	13.79	15.94	12.93	14.95	18.8	11.25	15.08	22.32	25.1	25.2	28.42	15.67
PtXaTreH.11G129500	Berberine bridge enzyme-like 15	AT2G34790.1	FAD-binding Berberine family protein		-0.82	8.22548e-07	1.30665e-05	61.94	59.91	63.91	67.46	50.55	48.49	43.15	42.2	32.07	32.84	32.85	18.62
PtXaTreH.11G129600	Berberine bridge enzyme-like 24	AT5G44380.2	FAD-binding Berberine family protein		-0.97	9.50199e-06	0	21.11	12.9	18.93	16.75	12.56	12.24	13.21	9.79	7.62	7.27	10.29	3.63
PtXaTreH.11G133400	2-succinylbenzoate--CoA ligase, chloroplastic/peroxisomal	AT1G30520.1	acyl-activating enzyme 14		0.732	3.06501e-08	7.35219e-07	3.04	3.12	3.61	3.04	2.78	3.75	3.37	5.2	7.18	5.08	4.35	4.98
PtXaTreH.11G134600	SufE-like protein 1, chloroplastic/mitochondrial	AT4G26500.1	chloroplast sulfur E		0.89	2.10258e-06	2.96708e-05	4.69	5.31	5.44	7.2	6.62	5.31	5.19	7.42	10.68	16.72	8.24	9.24
PtXaTreH.11G137300	Probable galactinol--sucrose galactosyltransferase 1	AT1G55740.1	seed imbibition 1		-0.81	1.94201e-06	2.77462e-05	17.92	13.03	16.46	16.82	14.24	11.77	15.75	7.17	5.56	11.04	11.19	8.07
PtXaTreH.12G004500	Receptor-like protein Cf-9 homolog	AT1G45616.1	receptor like protein 6		-1.03	1.75735e-06	2.5463e-05	14.41	14.41	16.87	16.03	15.4	12.97	11.71	10.49	8.31	6.2	7.54	2.83
PtXaTreH.12G008500					1.66	1.80697e-05	0	1.55	3.09	1.06	1.6	5.99	2.07	3.35	8.81	5.75	6.26	6.13	15.29
PtXaTreH.12G008700		AT1G64720.1	Polyketide cyclase/dehydrase and lipid transport superfamily protein		0.683	2.32247e-07	4.27934e-06	3.32	3.43	4	4.58	3.89	4.68	4.43	5.25	7.03	5.68	6.42	8.13
PtXaTreH.12G011800	Luminal-binding protein 5	AT5G28540.1	heat shock protein 70 (Hsp 70) family protein	HSP70	0.663	2.00212e-07	3.76401e-06	6.93	8.37	7.38	7.57	6.46	7.26	8.28	8.77	11.24	15.38	11.79	11.53
PtXaTreH.12G014700	F-box/kelch-repeat protein At3g06240				-0.59	1.54679e-10	6.6134e-09	12.01	13.32	13.46	12.92	14.08	13.34	12.81	9.49	8.64	7.65	9.92	7.27
PtXaTreH.12G019400	Abscisic acid receptor PYL8	AT5G53160.2	regulatory components of ABA receptor 3		0.636	0	0.001	5.77	9.63	7.32	7.78	7.47	10	9.19	8.9	14.13	16.56	11.25	12.16
PtXaTreH.12G020700					-0.9	1.86846e-08	4.71867e-07	114.46	108.32	124.8	98.07	118.48	90.57	109.34	83.41	58.24	57.7	56.33	34.81
PtXaTreH.12G023100					0.712	8.05077e-10	2.89072e-08	16.16	18.1	17.25	16.83	16.83	18.67	16.71	21.24	27.08	27.95	28.42	36.1
PtXaTreH.12G026400	Protein REVEILLE 7	AT1G18330.2	Homeodomain-like superfamily protein		1.62	6.18278e-19	1.49057e-16	9.26	7.31	8.45	9.02	8.51	8.19	7.52	14.2	30.01	38.41	21.01	23.9
PtXaTreH.12G029200	Annexin D5	AT1G68090.1	annexin 5		1.14	5.77912e-15	6.18646e-13	10.71	13.17	9.17	9.43	16.78	12.62	10.62	25.64	25.87	30.64	23.54	23.47
PtXaTreH.12G032200	Protein TIFY 6B	AT3G17860.1	jasmonate-zim-domain protein 3		-0.6	9.08413e-12	5.12272e-10	10.57	8.72	9.19	8.69	9.23	8.94	9.33	5.37	5.95	5.89	6.11	7.23
PtXaTreH.12G033700	Zinc finger protein VAR3, chloroplastic	AT1G48570.1	zinc finger (Ran-binding) family protein		1.1	4.61093e-15	5.04897e-13	4.46	4.3	4.97	6.24	6.78	4.77	3.99	11.93	10.77	11.62	8.72	11.13
PtXaTreH.12G034400	Protein C2-DOMAIN ABA-RELATED 4	AT3G17980.1	Calcium-dependent lipid-binding (CaLB domain) family protein		1.21	8.51729e-19	1.97058e-16	10.05	15.82	10.6	11.1	12.61	13.77	15.49	24.62	28.87	32.96	28.49	31.3
PtXaTreH.12G034600	Phosphomethylethanolamine N-methyltransferase	AT1G48600.2	S-adenosyl-L-methionine-dependent methyltransferases superfamily protein		-0.84	5.06989e-06	6.39341e-05	19.76	14.65	17.82	12.54	14.42	18.64	22.5	10.52	12.95	9.79	9.04	5.54
PtXaTreH.12G035100	Probable calcium-binding protein CML27	AT1G18210.1	Calcium-binding EF-hand family protein		2.02	2.69829e-20	7.98055e-18	34.91	35.42	20.56	30.91	61.28	22.93	31.3	101.88	115.95	158.57	154.57	154.79
PtXaTreH.12G035200	Peptidyl-prolyl cis-trans isomerase FKBP17-2, chloroplastic	AT1G18170.1	FKBP-like peptidyl-prolyl cis-trans isomerase family protein		0.795	1.66721e-06	2.42795e-05	6.52	5.37	10.41	9.32	8.23	9.4	5.95	12.88	16.1	11.83	12.72	14.84
PtXaTreH.12G038500					-0.88	0	0.001	7.11	5.9	6.66	7.55	7.67	9.13	5.97	5.07	3.7	2.54	5.36	2.13
PtXaTreH.12G039900	Transcription factor BEE 3	AT1G73830.1	BR enhanced expression 3		-1.24	3.72924e-07	6.49989e-06	34.67	36.47	28.28	30.29	27.63	23.72	15.78	18.31	12.61	11.22	12.03	4.81
PtXaTreH.12G041900	Protein MIZU-KUSSEI 1	AT5G23100.1	MIZU-KUSSEI-like protein (Protein of unknown function, DUF617)		-0.76	5.43709e-08	1.20545e-06	12.48	17.24	14.06	11.88	14.72	9.01	12.92	8.15	7.32	7.48	7.36	8.42
PtXaTreH.12G048300	Flavin-containing monooxygenase FMO GS-OX-like 9	AT5G07800.1	Flavin-binding monooxygenase family protein		-0.67	8.94528e-11	4.11928e-09	15.12	15.04	14.52	13.75	14.15	13.78	13.08	7.52	7.96	8.31	11.08	9.57
PtXaTreH.12G051100	Homeobox-leucine zipper protein HAT5	AT3G01470.1	homeobox 1		-0.77	1.25552e-10	5.50758e-09	32.96	35.43	34.61	30.89	31.62	40.01	32.29	21.47	25.88	18.42	17.93	15.36
PtXaTreH.12G054700					2.56	1.4295e-11	7.6445e-10	13.45	16.34	8.68	18.42	18.04	11.49	15.23	31.82	67.05	179.56	58.01	87.55
PtXaTreH.12G055400	Snakin-2				0.829	1.26791e-05	0	25.63	32.6	26.57	25.37	16.87	17.85	25.88	39.09	35.9	29.62	47.94	63.01
PtXaTreH.12G059500	Probable boron transporter 2	AT3G62270.1	HCO3- transporter family, required for B efflux from symplast to apoplast for cell wall RGII cross-linking		-1.12	9.23328e-17	1.4635e-14	28.62	25.47	29.7	26.72	28.06	25.31	19.25	12.21	14.84	13.43	10.56	8.79
PtXaTreH.12G066500	Protein SIEVE ELEMENT OCCLUSION B	AT3G01680.1	sieve element occlusion amino-terminus protein		-1.54	0.001	0.004	12.5	35.21	7.13	12.51	24.89	12.83	6.69	4.8	6.66	8.68	4.55	2.62
PtXaTreH.12G073200	Zinc finger protein SHOOT GRAVITROPISM 5	AT3G48550.1	SHOOT GRAVITROPISM-like protein		-0.86	5.32475e-06	6.67665e-05	10.25	12.44	14.05	13.4	9.45	13.16	9.42	5.54	5.81	4.42	5.94	10.63
PtXaTreH.12G074200	Non-specific phospholipase C6	AT3G48610.1	non-specific phospholipase C6		0.808	1.32956e-07	2.63241e-06	46.79	48.6	43.17	55.69	43.64	42.12	54.95	54.43	72.97	114.56	84.05	90.35
PtXaTreH.12G076200	HVA22-like protein e	AT5G50720.1	HVA22 homologue E		-0.61	5.04133e-10	1.89555e-08	23.41	23.11	22.05	17.08	19.44	18.07	18.97	13.96	13.15	12.97	12.52	13.63
PtXaTreH.12G079000	Transcription factor bHLH137	AT5G50915.2	basic helix-loop-helix (bHLH) DNA-binding superfamily protein		-0.62	4.25085e-06	5.48841e-05	10.08	9.27	8.87	8.85	10.44	11.45	9.61	6.86	7.35	6.34	6.94	3.93
PtXaTreH.12G084200		AT5G07330.1	NFU1 iron-sulfur cluster protein		3.1	2.09462e-18	4.45129e-16	4.56	6.49	3.89	5.37	4.77	5.42	5.49	17.93	33.04	96.6	31.28	39.37
PtXaTreH.12G089300	BOI-related E3 ubiquitin-protein ligase 1	AT5G45100.1	SBP (S-ribonuclease binding protein) family protein		-0.6	3.46816e-05	0	8.95	8.78	9.14	6.43	8.42	9.13	7.98	5.32	6.97	6.69	4.48	4.07
PtXaTreH.12G094300	Trehalose-phosphate phosphatase A	AT5G51460.3	Haloacid dehalogenase-like hydrolase (HAD) superfamily protein		2.27	2.42472e-25	1.88007e-22	4.23	4.75	3.38	5.49	9.76	3.89	3.54	23.8	21.14	24.59	25.98	24.55
PtXaTreH.12G098600	Embryo-specific protein ATS3B	AT5G62200.1	Embryo-specific protein 3, (ATS3)		-1.13	1.01668e-05	0	27.62	15.01	15.71	29.46	29.13	18.53	16.52	7.78	4.81	8.76	15.46	12.62
PtXaTreH.12G099000	Alpha-L-fucosidase 1	AT2G28100.1	alpha-L-fucosidase 1		-0.72	3.44166e-08	8.13995e-07	10.08	12.52	12.36	13.45	10.56	10.69	9.42	8.75	6.22	6.34	6.21	6.42
PtXaTreH.12G099100	Subtilisin-like protease SBT1.3	AT5G51750.1	subtilase 1.3		-0.59	5.87741e-08	1.29011e-06	21.69	19.6	22.94	23.12	21	19.07	17.8	13.39	11.36	12.82	14.08	17.18
PtXaTreH.12G101300	Ethylene-responsive transcription factor ERF025	AT5G52020.1	Integrase-type DNA-binding superfamily protein		1.97	0	0.003	12.2	12.16	2.99	13.24	41.5	3.56	12.18	64.72	40.96	55.32	53.7	57.26
PtXaTreH.12G102200		AT4G25433.1	peptidoglycan-binding LysM domain-containing protein		-1.06	4.28206e-09	1.27568e-07	7.72	11.65	8.68	8.77	11.58	9.01	7.54	6.01	4.26	3.59	3.77	4.09
PtXaTreH.12G103600	GDSL esterase/lipase At5g45670	AT5G45670.1	GDSL-like Lipase/Acylhydrolase superfamily protein		-1.02	2.5299e-08	6.15609e-07	16.12	12.38	12.7	16.03	18.54	13.36	13.52	5.77	4.95	5.82	9.84	9.82
PtXaTreH.12G104800	Heat stress transcription factor B-2a	AT5G62020.1	heat shock transcription factor B2A	HSF	0.799	1.0181e-07	2.09528e-06	26.02	30.23	22.52	28.31	26.19	24.9	31.77	31.91	51.8	64.34	44.13	42.42
PtXaTreH.12G109800		AT5G23950.2	Calcium-dependent lipid-binding (CaLB domain) family protein		1.37	3.84931e-14	3.46185e-12	11.07	15.46	9.77	10.83	21.46	11.4	12.01	29.19	28.84	33.33	35.51	41.53
PtXaTreH.13G005100	Probable xyloglucan endotransglucosylase/hydrolase protein 23	AT4G25810.1	xyloglucan endotransglycosylase 6		1.99	9.26539e-05	0.001	5.81	10.71	2.11	6.44	16.66	2.46	6.02	47.25	18	20.86	27.18	28.11
PtXaTreH.13G005400	Galactinol synthase 2	AT1G56600.1	galactinol synthase 2	GolS	1.77	1.35312e-14	1.34791e-12	1.52	1.72	4.28	2.23	2.71	2.05	1.93	10.81	6.48	6.02	8.47	8.27
PtXaTreH.13G006400		AT1G56580.1	plant/protein (Protein of unknown function, DUF538)		-0.69	1.42869e-10	6.20087e-09	185.02	245.3	224.59	193.22	247.28	211.16	195.05	136.18	127.52	155.51	135.05	107.34
PtXaTreH.13G009700	Calmodulin-binding protein 60 B	AT5G57580.1	Calmodulin-binding protein		1.4	1.62484e-10	6.89574e-09	1.92	4.61	2.61	3.65	5.37	2.72	3.85	10.95	7.34	7.27	9.45	11.4
PtXaTreH.13G009800	DnaJ homolog subfamily B member 6	AT1G56300.1	Chaperone DnaJ-domain superfamily protein	DNAJ/HSP40	1.36	8.67299e-14	7.25421e-12	17.39	17.07	16.05	21.4	17.73	18.1	24.86	30.97	47.68	75.18	43.52	43.9
PtXaTreH.13G013100		AT3G10020.1	plant/protein		4.91	8.74372e-15	9.05591e-13	5.78	4.89	6.22	17.08	5.84	6.76	16.73	42.12	165.98	694.53	183.19	263.89
PtXaTreH.13G013200	Bidirectional sugar transporter SWEET17	AT4G15920.1	Nodulin MtN3 family protein		-0.76	1.01291e-10	4.5492e-09	6.79	7.35	6.99	5.6	6.75	6.11	6.43	4.58	4	3.81	3.87	2.77
PtXaTreH.13G014200	Serine/arginine-rich-splicing factor SR34	AT1G02840.1	RNA-binding (RRM/RBD/RNP motifs) family protein		1.34	1.58822e-14	1.56043e-12	5.33	5.63	4.55	4.84	5.48	6.14	6.12	9.89	17.98	19.5	10.34	10.74
PtXaTreH.13G016300	Protein SRC2	AT1G09070.1	soybean gene regulated by cold-2		1.47	1.43707e-05	0	70.66	76.47	41.34	66.17	139.64	37.73	59.11	190.69	125.78	187.35	217.99	242.45
PtXaTreH.13G022600	Heavy metal-associated isoprenylated plant protein 33	AT5G19090.1	Heavy metal transport/detoxification superfamily protein		-0.77	1.26498e-11	6.8733e-10	44.9	48.95	45.17	46.89	47.55	41.19	47.83	34.08	28.29	22.48	28.43	20.67
PtXaTreH.13G023200	Transcription factor bHLH96	AT1G72210.1	basic helix-loop-helix (bHLH) DNA-binding superfamily protein		-0.66	7.56352e-08	1.61933e-06	10.58	8.23	10.37	9.39	10.97	9.93	9.02	7.9	6.77	5.05	5.75	5.22
PtXaTreH.13G028700	Metalloendoproteinase 1	AT1G24140.1	Matrixin family protein		-0.85	1.22318e-05	0	73.01	70.04	36.08	79.08	78.45	58.81	49.89	35.85	35.04	48.61	24.2	31.37
PtXaTreH.13G029800	Serine/threonine-protein kinase EDR1	AT1G08720.1	Protein kinase superfamily protein		1.02	1.19057e-18	2.71082e-16	4.81	5.42	4.2	4.7	5.45	4.32	4.87	7.26	10	10.45	11.06	9.92
PtXaTreH.13G042200	Putative lysine-specific demethylase JMJ16	AT1G08620.3	Transcription factor jumonji (jmj) family protein / zinc finger (C5HC2 type) family protein		0.909	8.98909e-10	3.20356e-08	3.37	3.68	3.78	3.64	3.69	3.69	3.75	4.86	7.22	10.13	5.74	6.18
PtXaTreH.13G049600					1.51	5.89526e-15	6.28518e-13	2.76	4.59	2.74	2.22	5.13	3.22	3.49	7.45	8.89	9.31	11.3	11.76
PtXaTreH.13G053100	G-type lectin S-receptor-like serine/threonine-protein kinase LECRK4	AT5G60900.1	receptor-like protein kinase 1		-0.63	6.46135e-09	1.82991e-07	7.6	9.86	8.71	7.41	8.65	7.57	8.25	6.1	5.42	4.56	5.99	4.53
PtXaTreH.13G054000	Thioredoxin-like 1-1, chloroplastic	AT1G08570.1	atypical CYS HIS rich thioredoxin 4		0.807	6.4952e-07	1.05815e-05	16	30.77	22.07	20.26	21.19	24.42	22.13	32.67	52.62	41.61	28.9	38.93
PtXaTreH.13G057000		AT1G28760.1	guanosine-3',5'-bis (diphosphate) 3'-pyrophosphohydrolase, putative (DUF2215)		1.61	2.83437e-28	3.38813e-25	10.42	11.78	9.69	10.59	15.92	9.08	11.09	28.35	33.03	42.43	37.39	29.17
PtXaTreH.13G057400	F-box protein At5g07610				0.799	7.81982e-08	1.66922e-06	3.22	3.69	2.73	2.56	2.6	2.92	3.94	5.92	6.68	4.91	4.45	4.67
PtXaTreH.13G057600	Cation/calcium exchanger 1	AT5G17860.1	calcium exchanger 7		-1.04	1.07133e-17	1.92097e-15	6.21	6.63	5.77	5.25	5.46	5.68	5.69	2.93	3.39	2.91	2.78	1.87
PtXaTreH.13G060600	Protein DETOXIFICATION 24	AT3G03620.2	MATE efflux family protein		-1.06	8.487e-13	5.82496e-11	8.07	5.34	6.17	7.06	8.1	5.82	7.01	2.98	2.8	4.21	3.66	2.57
PtXaTreH.13G060800	Protein DETOXIFICATION 24	AT3G03620.2	MATE efflux family protein		-0.59	1.16882e-07	2.36144e-06	28.83	22.6	23.47	24.49	25.01	19.33	21.15	16.84	13.21	15.01	18	14.63
PtXaTreH.13G061400	Probable aspartic proteinase GIP1	AT1G03220.1	Eukaryotic aspartyl protease family protein		2.93	1.81447e-09	5.9125e-08	0.834	0.488	0.668	1.01	2.9	0.629	0.453	10.14	4.62	4.49	8.27	10.44
PtXaTreH.13G062200					1.29	4.49231e-23	2.01375e-20	37.22	40.4	29.96	33.26	48.49	29.82	38.01	75.02	84.83	104.13	93.79	87.98
PtXaTreH.13G063700	Flavonoid 3'-monooxygenase	AT5G07990.1	Cytochrome P450 superfamily protein	F3'H (flavonoid)	-0.7	1.30011e-05	0	155.69	134.06	107.77	117.98	148.28	93.13	131.4	68.13	64.49	92.47	103.6	60.89
PtXaTreH.13G067100	Growth-regulating factor 3	AT3G13960.1	growth-regulating factor 5		-0.95	4.79251e-10	1.81868e-08	8.58	6.48	6.85	6.11	10.18	8.27	6.94	4.64	4.52	4.13	3.44	2.87
PtXaTreH.13G070000	Late embryogenesis abundant protein At5g17165	AT5G17165.1	hypothetical protein		0.654	8.0383e-09	2.2346e-07	99.68	113.82	81.95	89.04	121.58	92.43	90.29	135.83	154.65	180.72	152.71	145.42
PtXaTreH.13G071000					1.31	1.433e-10	6.21017e-09	5.89	8.52	4.27	6.5	11.84	5.98	6.59	13.74	17.94	17.68	19.98	17.68
PtXaTreH.13G078700	Eukaryotic translation initiation factor 2D	AT1G71350.1	eukaryotic translation initiation factor SUI1 family protein		0.736	1.08986e-08	2.93786e-07	5.9	6.61	7.06	7.7	6.15	8.18	7.63	8.95	12.46	14.76	10.82	11.25
PtXaTreH.13G082600	Glucuronoxylan 4-O-methyltransferase 3	AT1G33800.1	glucuronoxylan 4-O-methyltransferase-like protein (DUF579)		-0.65	5.76632e-09	1.64935e-07	10.14	12.39	9.96	10.71	9.49	10.21	9.46	5.69	5.71	7.28	7.79	6.06
PtXaTreH.13G085100	F-box/kelch-repeat protein At1g67480	AT1G67480.1	Galactose oxidase/kelch repeat superfamily protein		-0.65	2.25196e-07	4.16816e-06	7.12	6.99	8.65	5.8	6.13	6.54	5.87	5.36	4.47	3.68	3.82	3.92
PtXaTreH.13G089600	Transcription factor TCP23	AT1G35560.1	TCP family transcription factor		-0.9	3.04201e-17	5.07397e-15	6.64	7.21	6.89	6.08	6.01	6.3	6.3	4	3.85	2.7	3.48	3.11
PtXaTreH.13G091500	Uncharacterized membrane protein At4g09580	AT4G09580.1	SNARE associated Golgi protein family		-0.59	1.01798e-06	1.57982e-05	6.83	7.55	5.82	6.22	6.66	5.09	5.94	4.96	4.5	3.96	3.76	3.45
PtXaTreH.13G092500	Leucine-rich repeat receptor-like tyrosine-protein kinase PXC3	AT1G34420.1	leucine-rich repeat transmembrane protein kinase family protein		0.755	5.89058e-07	9.7012e-06	3.21	3.78	2.69	3.08	4.84	2.74	3.79	5.73	5.57	4.8	6.9	5.9
PtXaTreH.13G094500	GDSL esterase/lipase At1g29670	AT1G71250.1	GDSL-like Lipase/Acylhydrolase superfamily protein		-0.71	4.07793e-05	0	14.61	10.53	19.67	10.35	13.07	14.25	20.56	8.04	9.93	10.32	8.58	7.91
PtXaTreH.13G095900	Putative transcription factor bHLH107	AT3G56770.1	basic helix-loop-helix (bHLH) DNA-binding superfamily protein		-0.99	1.25823e-16	1.88991e-14	11.03	9.19	9.87	8.57	10.42	7.95	9.48	5.23	3.83	5.07	5.3	4.38
PtXaTreH.13G097100	3-ketoacyl-CoA synthase 19	AT5G04530.1	3-ketoacyl-CoA synthase 19		-0.79	0	0.003	13.41	27.47	22.36	36.25	41	28.56	17.08	14.59	19.35	13.32	13.13	16.11
PtXaTreH.13G099800	Acyl-coenzyme A oxidase 3, peroxisomal	AT1G06290.1	acyl-CoA oxidase 3		0.674	8.58682e-08	1.81405e-06	8.63	10.74	10.46	10.58	10.63	13.55	11.8	12.83	19.74	18.16	17.18	18.67
PtXaTreH.13G101100	Endochitinase EP3	AT3G54420.1	homolog of carrot EP3-3 chitinase		1.44	5.83753e-10	2.1778e-08	3.45	5.87	5.26	5.84	9.59	5.12	2.72	11.98	14.32	16.42	13.75	16.19
PtXaTreH.13G102800		AT3G59670.1	elongation factor		-0.77	1.5581e-09	5.19168e-08	8.24	7.14	9.05	7.55	9.02	7.89	6.81	6.08	4.19	3.93	3.94	5.08
PtXaTreH.13G104800	Probable serine/threonine-protein kinase At1g54610	AT1G53050.1	Protein kinase superfamily protein		1.87	3.55993e-18	7.14201e-16	3.39	4.98	2.66	3.19	7.41	2.95	3.89	11.73	14.68	14.67	16.69	16.07
PtXaTreH.13G105000		AT4G03600.1	pyrroline-5-carboxylate reductase		-0.6	7.22725e-06	8.73021e-05	4.97	5.53	5.82	5.21	7.82	4.96	5.81	3.97	3.5	3.75	3.52	4.14
PtXaTreH.13G105900	Metallothionein-like protein 1				0.639	0	0.002	48.23	85.64	77.88	54.61	66.43	73.12	83.19	97.64	104.73	86.94	93.18	159.01
PtXaTreH.13G106200		AT4G28300.1	formin-like protein (DUF1421)		1.04	6.46747e-19	1.54621e-16	34.87	35.29	32.75	40.7	48.85	37.65	39.13	64.18	71.67	82.77	85.17	90.75
PtXaTreH.13G106900	E3 ubiquitin-protein ligase RMA1H1	AT4G03510.3	RING membrane-anchor 1		0.936	9.61773e-11	4.35897e-09	10.66	15.14	15.26	12.98	15.09	16.75	16	20.88	29.15	26	25.67	36.96
PtXaTreH.13G112400	Anthocyanidin 3-O-glucosyltransferase UFGT	AT5G17050.1	UDP-glucosyl transferase 78D2		-0.72	1.39913e-09	4.73345e-08	26.95	26.08	23.75	21.15	24.34	20.25	21.71	16.94	13.5	13	16.29	11.03
PtXaTreH.13G116200	Diacylglycerol kinase 5	AT2G20900.1	diacylglycerol kinase 5		0.697	1.34566e-14	1.34515e-12	5.79	6.63	5.15	5.24	5.56	5.4	5.59	7.68	9.06	9.32	9.83	9.31
PtXaTreH.13G116400	Uncharacterized GPI-anchored protein At4g28100	AT4G28100.1	transmembrane protein		-0.64	4.29046e-08	9.82354e-07	19.13	17.73	15.85	17.82	17.17	15.74	16.28	14.03	9.36	8.93	12.04	10.04
PtXaTreH.13G116600	Cytochrome b6-f complex iron-sulfur subunit, chloroplastic	AT4G03280.1	photosynthetic electron transfer C		0.692	3.48536e-05	0	12.76	14.73	16.32	15.09	15.69	17.81	10.37	26.82	32.31	20.59	15.87	22.3
PtXaTreH.13G118000	Phenolic glucoside malonyltransferase 1	AT3G29670.1	HXXXD-type acyl-transferase family protein		1.08	8.32532e-05	0.001	3.57	10.99	5.75	7.56	4.59	5.98	5.13	9.8	10.54	7.83	13.26	23.96
PtXaTreH.13G120500		AT2G30230.1	6,7-dimethyl-8-ribityllumazine synthase		-0.93	8.94786e-08	1.87513e-06	18.04	25.2	22.53	18.93	12.92	17.1	14.13	7.94	8.71	8.02	11.28	12.13
PtXaTreH.13G121400		AT2G40435.1	transcription factor SCREAM-like protein		-0.64	0	0.002	7.67	12.53	8.82	7.96	8.15	8.72	6.22	7.03	6.38	4.07	4.28	5.42
PtXaTreH.13G122700	EPIDERMAL PATTERNING FACTOR-like protein 6	AT2G30370.1	allergen-like protein		-0.77	3.09093e-08	7.40197e-07	13	10.36	10.99	9.81	14.66	11.48	11.41	7.58	7.81	7.09	5.69	5.79
PtXaTreH.13G124900	Trans-cinnamate 4-monooxygenase	AT2G30490.1	cinnamate-4-hydroxylase	C4H1	-0.8	1.46835e-09	4.94431e-08	161.37	158.57	118.09	130.11	148.96	107.47	148.72	68.66	66.98	86.36	99.08	76.28
PtXaTreH.13G126100	E3 ubiquitin-protein ligase RNFT1	AT5G01960.1	RING/U-box superfamily protein		0.994	1.31733e-15	1.59463e-13	3.64	4.55	3.46	3.33	4.93	3.53	3.84	8.81	8.77	6.53	7.35	7.01
PtXaTreH.13G127100	Calcium uniporter protein 6, mitochondrial	AT1G09575.1	calcium uniporter-like protein (DUF607)		0.781	1.41015e-05	0	4.63	4.75	4.75	5.34	7.67	3.8	5.41	11.96	8.25	7.3	7.05	9.89
PtXaTreH.14G001600		AT1G16770.1	hypothetical protein		-0.72	4.21854e-08	9.68206e-07	6.82	9.39	7.93	5.67	6.91	7.03	7.62	4.14	5.01	4.55	4.45	3.6
PtXaTreH.14G006900	Lecithin-cholesterol acyltransferase-like 1	AT1G27480.1	alpha/beta-Hydrolases superfamily protein		-0.6	6.09664e-10	2.25395e-08	25.68	25.98	27.58	25.73	24.81	21.33	19.19	17.46	15.87	14.98	15.54	15.82
PtXaTreH.14G011000	Cytochrome B5 isoform D	AT5G48810.1	cytochrome B5 isoform D		-1.24	2.02096e-08	5.03293e-07	167.88	141.15	118.7	119.8	149.49	98.23	158.16	43.66	37.61	87.2	81.87	36.17
PtXaTreH.14G012500	E3 ubiquitin-protein ligase APD1	AT2G38220.1	RING/U-box superfamily protein		-1.08	1.62679e-23	8.18788e-21	17.14	13.95	13.83	12.53	13.44	12.73	13.33	7.47	5.82	6.93	6.83	5.5
PtXaTreH.14G014300	Probable isoaspartyl peptidase/L-asparaginase 2	AT3G16150.1	N-terminal nucleophile aminohydrolases (Ntn hydrolases) superfamily protein		-1.44	1.09873e-05	0	77.88	111.02	31.99	41.27	68.14	52.61	87.1	21.96	21.68	32.17	33.92	13.5
PtXaTreH.14G015600		AT5G47830.1	hypothetical protein		2.86	2.66307e-10	1.07758e-08	4.77	5.04	4.98	5.45	4.15	5.3	5.08	6.37	28.46	85.25	20.49	38.26
PtXaTreH.14G018000	Subtilisin-like protease SBT3	AT5G67090.1	Subtilisin-like serine endopeptidase family protein		-0.72	1.376e-06	2.04858e-05	20.15	26.89	23.14	22.61	26.19	23.14	18.52	17.19	14.56	8.97	12.02	16.42
PtXaTreH.14G019700	Triacylglycerol lipase OBL1	AT5G42930.1	alpha/beta-Hydrolases superfamily protein		-0.96	4.49517e-09	1.32677e-07	143.6	140.19	148.71	141.23	148.06	119.55	219.61	60.42	68.91	71.25	111.05	75.63
PtXaTreH.14G024300	Probable inactive heme oxygenase 2, chloroplastic	AT2G26550.1	heme oxygenase 2		0.591	2.1552e-05	0	5.37	3.83	6.28	5.94	4.49	6.48	5.04	8.8	8.8	8.84	6.35	7.37
PtXaTreH.14G028200	Allene oxide synthase 1, chloroplastic	AT5G42650.1	allene oxide synthase		0.771	7.21931e-05	0.001	15.11	10.51	11.46	12.54	19.93	8.07	11.16	24.87	17.56	16.7	27.72	20.81
PtXaTreH.14G028500		AT4G19390.1	Uncharacterized protein family (UPF0114)		1.45	9.19307e-12	5.17137e-10	2.41	3.38	1.89	3.2	5.07	2.88	3.68	7.2	6.92	9.78	11.18	8.4
PtXaTreH.14G029100	Protein DA1	AT1G19270.1	DA1		2.21	5.91515e-15	6.28518e-13	0.827	1.05	0.421	1.32	2.36	0.925	1.02	6.37	4.36	4.58	5.52	5.15
PtXaTreH.14G032500		AT2G44600.1	hypothetical protein		-0.73	3.61156e-11	1.7957e-09	10.17	12	10.87	9.85	12.56	10.53	11.38	8.14	6.02	5.81	6.3	6.88
PtXaTreH.14G033100		AT1G02180.1	ferredoxin-like protein		0.595	7.85012e-06	9.37993e-05	6.42	4.9	5.95	6.18	5.84	5.52	7.56	9.16	7.08	9.77	8.55	11.36
PtXaTreH.14G034100	Peptidyl-prolyl cis-trans isomerase FKBP20-2, chloroplastic	AT3G60370.2	FKBP-like peptidyl-prolyl cis-trans isomerase family protein		0.66	9.39546e-09	2.57201e-07	6.5	5.19	7.58	7.38	5.52	7.2	5.79	10.56	10.99	9.3	9.25	10.9
PtXaTreH.14G035800	Protein VASCULAR ASSOCIATED DEATH 1, chloroplastic	AT1G02120.1	GRAM domain family protein		0.72	4.62011e-26	3.89843e-23	11.26	11.19	11.15	10.68	10.91	11.07	10.48	17.98	20.5	17.25	16.72	17.18
PtXaTreH.14G037600					-1.42	9.78138e-12	5.47014e-10	54.52	101.06	61.32	61.29	51.59	38.12	51.98	28.3	19.62	15.31	28.36	19.86
PtXaTreH.14G039700	Metacaspase-1	AT1G02170.1	metacaspase 1		1	1.32522e-13	1.05903e-11	7.82	9.58	6.15	7.38	10.8	7.06	7.56	14.75	14.61	17.42	17.7	15.48
PtXaTreH.14G040800	UPF0481 protein At3g47200	AT2G44930.1	transmembrane protein, putative (DUF247)		-0.83	4.76004e-08	1.07359e-06	64.68	133.2	87.31	88.13	73.04	89.68	86.29	49.17	55.45	40.61	49.29	54.93
PtXaTreH.14G042800					2.54	1.65781e-12	1.08093e-10	4.69	5.33	4.88	9.44	3.29	7.12	9.51	16.82	36.93	64.31	30.01	34.48
PtXaTreH.14G043600	Squamosa promoter-binding-like protein 8	AT1G02065.1	squamosa promoter binding protein-like 8		-0.89	2.04131e-11	1.06093e-09	39.04	33.95	34.63	29.42	37.27	34.99	29.32	23.96	19.51	15.74	18.71	13.17
PtXaTreH.14G043700	Squamosa promoter-binding-like protein 7	AT1G27370.1	squamosa promoter binding protein-like 10		-0.74	1.60863e-08	4.13902e-07	8.35	8.48	6.98	5.59	7.16	6.37	5.89	4.93	4.35	4.05	3.82	3.42
PtXaTreH.14G045100	Putative lipid-binding protein At4g00165	AT4G00165.1	Bifunctional inhibitor/lipid-transfer protein/seed storage 2S albumin superfamily protein		1.06	4.64434e-06	5.92185e-05	6.27	7.94	4.24	3.67	4.27	2.62	3.78	11.2	10.93	6.7	9.22	9.96
PtXaTreH.14G045500	Scarecrow-like protein 6	AT4G00150.1	GRAS family transcription factor		-0.73	4.52787e-08	1.02607e-06	9.03	7.32	9.02	7.8	10.04	8.59	8.32	6.22	6.25	4.35	5.14	3.64
PtXaTreH.14G047100					1.44	1.58207e-08	4.09269e-07	3.71	4.17	1.75	2.47	5.51	2.17	2.77	10.3	5.61	8.5	8.58	10.23
PtXaTreH.14G050100		AT2G45380.1	myeloid leukemia factor		4.22	1.89109e-14	1.8145e-12	2.08	2.29	1.89	2.13	1.95	2.03	2.33	5.5	34.14	106.95	17.36	29.9
PtXaTreH.14G053900	Glyoxylate/hydroxypyruvate reductase HPR3	AT2G45630.2	D-isomer specific 2-hydroxyacid dehydrogenase family protein		1.15	7.839e-08	1.6715e-06	4.26	3.3	4.31	4.42	4.65	5.4	5.45	6.57	11.12	16.91	8.42	7.22
PtXaTreH.14G056100					1.09	0	0.002	5.79	8.55	2	6.26	5.52	6.63	6.21	8.98	10.56	20.41	9.59	11.79
PtXaTreH.14G057500	UDP-galactose/UDP-glucose transporter 4	AT1G12600.1	UDP-N-acetylglucosamine (UAA) transporter family		-0.74	2.7183e-06	3.73283e-05	13.41	10.17	9.39	9.64	10.72	8.38	9.69	5.26	5.61	8.19	6.86	4.3
PtXaTreH.14G060600	Acetyl-coenzyme A carboxylase carboxyl transferase subunit alpha, chloroplastic	AT2G38040.1	acetyl Co-enzyme a carboxylase carboxyltransferase alpha subunit		0.825	5.91516e-08	1.2974e-06	4.54	6.61	7.28	7.14	6.2	8.28	5.61	11.08	14.64	10.24	8.9	12.61
PtXaTreH.14G060900	Remorin	AT3G61260.1	Remorin family protein		0.638	8.56569e-07	1.35544e-05	60.76	93.35	57.57	62.19	71.93	61.8	69.6	94.52	109.5	125.52	108.55	88.69
PtXaTreH.14G064200	Cytochrome P450 86A8	AT2G45970.1	cytochrome P450, family 86, subfamily A, polypeptide 8		-0.71	0	0.001	37.22	38.28	33.83	28.52	38.03	25.92	30.11	31.92	20.69	14.83	21.1	12.5
PtXaTreH.14G065500	Calmodulin-binding receptor-like cytoplasmic kinase 2	AT4G00330.2	calmodulin-binding receptor-like cytoplasmic kinase 2		-0.66	5.87371e-05	0.001	10.39	10.33	7.96	6.03	7.99	6.33	6.49	5.47	5.6	4.32	5.62	3.79
PtXaTreH.14G066900	Putative UDP-rhamnose:rhamnosyltransferase 1	AT2G22590.1	UDP-Glycosyltransferase superfamily protein		-0.83	8.46743e-13	5.82496e-11	12.63	10.15	10.92	10.61	10.56	10.04	9.78	5.97	4.69	6.02	7.5	5.58
PtXaTreH.14G067200	Mitogen-activated protein kinase 4	AT4G01370.1	MAP kinase 4		1.5	2.64862e-32	6.33219e-29	2.28	2.44	2.37	2.29	3.05	2.35	1.91	5.7	7.25	7.39	7.41	5.71
PtXaTreH.14G067300	Protein BPS1, chloroplastic	AT2G46080.1	BPS1-like protein		0.827	4.76636e-10	1.81281e-08	23.21	29.79	18.53	26.55	25.93	21.99	25.57	32.78	40.55	51.84	45.44	45.54
PtXaTreH.14G071700	Common plant regulatory factor 1	AT2G46270.1	G-box binding factor 3		1.24	3.14837e-30	6.02158e-27	9.06	10.52	8.83	10.42	10.91	8.89	10.44	18.47	25.2	27.03	23.61	21.54
PtXaTreH.14G072500					-0.76	2.41204e-05	0	403.61	499.54	466.87	397.11	443.77	283.89	237.62	292.33	229.57	200.09	253.21	171.81
PtXaTreH.14G073500	Hydroquinone glucosyltransferase	AT4G01070.1	UDP-Glycosyltransferase superfamily protein		-0.59	2.30266e-09	7.29955e-08	86.8	97.55	107.48	82.03	78.12	87.57	85.66	53.25	52.57	67.62	58.21	63.31
PtXaTreH.14G075100	Replication stress response regulator SDE2	AT4G01000.1	Ubiquitin-like superfamily protein		0.808	8.06873e-07	1.28246e-05	12.05	12.91	12.64	14.07	13.23	12.66	13.41	14.94	22.88	34.68	17.49	23.11
PtXaTreH.14G076700	Ethylene-responsive transcription factor ERF023	AT1G01250.1	Integrase-type DNA-binding superfamily protein		-1.92	3.16088e-09	9.75079e-08	9.38	6.37	10.53	5.14	8.05	7.23	7.56	3.56	1.29	1.47	3.17	0.494
PtXaTreH.14G082100	Two-component response regulator-like PRR95	AT5G24470.1	two-component response regulator-like protein	circadian	-0.83	1.20742e-12	8.07451e-11	19.14	19.47	18.52	13.61	18.4	14.38	13.76	10.65	9.45	9.05	9.16	8.47
PtXaTreH.14G082800	Protein LHY	AT1G01060.7	Homeodomain-like superfamily protein	circadian	-0.95	1.6327e-15	1.92759e-13	61.86	58.76	53.11	41.97	57.5	45.22	45.56	32.07	26.21	26.15	27.31	22.45
PtXaTreH.14G083700	NAC domain-containing protein 91	AT5G24590.2	TCV-interacting protein		4.56	7.73981e-18	1.45206e-15	1.94	1.6	1.06	4.24	1.97	1.79	5.02	17.32	64.8	122.84	40.86	49.36
PtXaTreH.14G085800	Germin-like protein subfamily 2 member 4	AT3G62020.1	germin-like protein 10		-0.63	1.95803e-05	0	32.85	32.85	30.55	32.85	32.63	24.77	21.29	17.42	15.28	20.99	24.43	16.9
PtXaTreH.14G089800	Probable xyloglucan endotransglucosylase/hydrolase protein 33	AT1G10550.1	xyloglucan:xyloglucosyl transferase 33		-1.07	3.68969e-05	0	25.46	26.72	18.06	22.98	18.55	9.42	10.7	13.56	7.42	6.04	10.81	6.61
PtXaTreH.14G091000	Galactinol synthase 1	AT2G47180.1	galactinol synthase 1	GolS	3.94	3.71983e-21	1.33398e-18	1.63	1.74	1.42	2.22	2.24	1.88	1.68	10.48	24.17	69.6	14.59	20.28
PtXaTreH.14G091200	Probable pectinesterase 53	AT5G19730.1	Pectin lyase-like superfamily protein		0.585	6.99026e-05	0.001	5.25	5.19	3.85	4.41	3.45	2.97	4.49	6.76	5.9	5.74	5.98	7.11
PtXaTreH.14G098600	Chaperone protein DnaJ	AT1G71000.1	Chaperone DnaJ-domain superfamily protein	DNAJ/HSP40	2.43	4.89408e-13	3.48403e-11	7.34	7.95	7.65	16.12	7.01	9.05	11.96	25.44	59.35	93.27	40.14	38.13
PtXaTreH.14G098900	Ethylene-responsive transcription factor RAP2-3	AT3G16770.1	ethylene-responsive element binding protein		1.89	7.78397e-18	1.45206e-15	3.55	3.66	3.26	3.09	7.75	3.36	4.51	11.34	13.51	14.37	19.56	18.33
PtXaTreH.14G099900	Uncharacterized protein At5g01610	AT4G02370.1	pectinesterase (Protein of unknown function, DUF538)		-1.53	2.68869e-15	3.06095e-13	38.93	28.39	24.33	26.75	35.5	19.32	25.95	8.86	8.18	11.49	13.67	6.53
PtXaTreH.14G101500	Pectinesterase inhibitor 6	AT3G62820.1	Plant invertase/pectin methylesterase inhibitor superfamily protein		-0.69	9.06214e-08	1.89355e-06	23.11	22.36	18.68	22.52	23.2	23.38	21.87	13.91	14.78	15	15.47	8.65
PtXaTreH.14G109700		AT4G02920.2	hypothetical protein		0.737	1.41144e-07	2.76968e-06	19.6	20.81	21.52	21.19	20.05	19.26	17.3	25.94	37.79	46.51	27.62	27.46
PtXaTreH.14G109900	Protein PALE CRESS, chloroplastic	AT2G48120.1	pale cress protein (PAC)		0.657	2.76152e-11	1.40819e-09	7.19	7.76	7.06	8.96	8.03	9.76	7.72	11.97	13.89	12.22	12.24	12.97
PtXaTreH.14G111900	OVARIAN TUMOR DOMAIN-containing deubiquitinating enzyme 12	AT3G02070.2	Cysteine proteinases superfamily protein		1.13	5.87695e-16	7.6988e-14	3.47	3.81	2.39	3.11	4.4	3.32	4.06	6.84	7.91	8.42	7.59	7.37
PtXaTreH.14G114700	Chaperone protein dnaJ C76, chloroplastic	AT2G42750.1	DNAJ heat shock N-terminal domain-containing protein	DNAJ/HSP40	0.854	9.03352e-06	0	12.84	15.1	11.8	15.76	12.9	14.99	19.28	22.6	30.07	26.54	38.04	14.38
PtXaTreH.14G116200	Chalcone synthase	AT5G13930.1	Chalcone and stilbene synthase family protein	CHS1 (flavonoid)	-0.92	3.16982e-07	5.62741e-06	676.14	591.49	479.84	542.95	610.12	413.76	549.95	288.94	266.21	334.89	401.14	163.28
PtXaTreH.14G120200	Peptidyl-prolyl cis-trans isomerase FKBP65	AT5G48570.1	FKBP-type peptidyl-prolyl cis-trans isomerase family protein		4.24	2.27352e-13	1.74398e-11	10.13	9.74	10.48	44.13	11.12	16.22	40.13	134.41	369.79	735.07	318.72	350.45
PtXaTreH.14G121600					-0.83	1.33872e-05	0	14.94	12.74	18.52	10.17	16.12	17.78	18.71	11.49	9.84	9.02	7.77	5.03
PtXaTreH.14G121900	Mitochondrial import inner membrane translocase subunit PAM16 like 2	AT3G59280.1	Protein Transporter, Pam16		1.22	4.33641e-09	1.28786e-07	3.79	4.41	3.29	3.83	4.27	3.77	4.48	5.29	10.15	15.14	6.96	8.49
PtXaTreH.14G124200		AT5G42570.1	B-cell receptor-associated 31-like protein		-0.61	9.23896e-10	3.2723e-08	39.15	37.59	35.15	34.82	38.97	30.16	34.73	22.3	20.44	23.7	28.36	21.42
PtXaTreH.14G125700	Ubiquitin fusion degradation protein 1 homolog	AT4G15420.2	Ubiquitin fusion degradation UFD1 family protein		1.19	3.60097e-07	6.29928e-06	6.47	6.84	6.87	6.68	6.38	6.2	6.75	7.44	12.92	29.88	11.96	12.67
PtXaTreH.14G126900	Protein NRT1/ PTR FAMILY 6.4	AT3G21670.1	Major facilitator superfamily protein		-1.03	3.00513e-12	1.83826e-10	26.13	26.76	19.48	16.4	22.07	18.13	17.94	13.19	10.38	8.82	10.08	8.44
PtXaTreH.14G129000	GDSL esterase/lipase At2g04570	AT2G04570.1	GDSL-like Lipase/Acylhydrolase superfamily protein		-0.9	2.12547e-08	5.27945e-07	111.62	110.26	98.37	98.07	126.09	83.53	82.85	63.46	56.17	58.8	60.19	30.98
PtXaTreH.14G129100	GDSL esterase/lipase At2g04570	AT2G42990.1	GDSL-like Lipase/Acylhydrolase superfamily protein		-0.66	0	0.001	28.87	26.31	24.82	25.39	29.04	22.89	32.06	19.26	17.2	18.97	20.88	8.4
PtXaTreH.14G130200		AT2G44310.1	Calcium-binding EF-hand family protein		3.08	4.12641e-09	1.23187e-07	1.11	2.95	0.322	1.45	3.2	0.423	1.29	8.8	9.71	16.73	12.94	15.33
PtXaTreH.14G133300	Heat shock protein 90-6, mitochondrial	AT3G07770.3	HEAT SHOCK PROTEIN 89.1	HSP90	0.834	2.16936e-07	4.03611e-06	19.51	14.53	25.14	25.37	19.53	26.06	21.75	27.91	38.1	49.5	33.5	43.31
PtXaTreH.14G135700	Nuclear transcription factor Y subunit B-3	AT4G14540.1	nuclear factor Y, subunit B3		0.595	4.47491e-07	7.62356e-06	8.78	10.55	7.36	10.63	11.18	8.34	9.93	14.74	14.25	13.7	14.34	14.21
PtXaTreH.14G143200		AT3G07510.3	maternal effect embryo arrest protein		-0.97	1.01966e-08	2.77018e-07	8.32	8.05	9.51	6.01	8.06	5.6	7.85	4.72	4.25	3.83	4.03	2.36
PtXaTreH.15G000800	Probable ribonuclease P/MRP protein subunit POP5	AT1G04635.1	ribonuclease P family protein / Rpp14 family protein		0.885	4.85112e-09	1.41581e-07	3.89	2.88	2.68	3.6	3.37	3.71	4.21	5.26	6.91	7.9	5.03	7.03
PtXaTreH.15G001000	Probable ribonuclease P/MRP protein subunit POP5	AT1G04635.1	ribonuclease P family protein / Rpp14 family protein		1.34	8.29229e-17	1.32165e-14	8.18	9.1	7.05	10.1	8.26	8.18	10.12	15.25	25.3	30.74	18.46	20.02
PtXaTreH.15G001900	NDR1/HIN1-like protein 26	AT5G53730.1	Late embryogenesis abundant (LEA) hydroxyproline-rich glycoprotein family	LEA	-1.01	3.35192e-13	2.47843e-11	7.08	6.5	6.8	5.63	7.76	6.41	6.54	3.86	2.42	3.04	3.92	3.22
PtXaTreH.15G003800	Serine/arginine-rich splicing factor SR34A	AT3G49430.4	SER/ARG-rich protein 34A		0.734	5.93346e-07	9.73598e-06	6.71	7.19	9.38	11.39	8.71	11.42	11.36	13.29	16.89	17.19	14.99	15.93
PtXaTreH.15G004000					2.2	2.11176e-11	1.09479e-09	34.24	55.83	25.4	50.51	63.18	23.45	40.82	100.16	143.75	298.55	165.71	246.72
PtXaTreH.15G005100	Cytochrome P450 89A2	AT1G64940.1	cytochrome P450, family 87, subfamily A, polypeptide 6		1.52	1.01308e-13	8.35181e-12	3.49	3.49	4.96	6.25	4.13	4.19	6.36	7.59	12.95	16.99	13.61	15.85
PtXaTreH.15G006100	Rab GTPase-activating protein 22	AT3G49350.1	Ypt/Rab-GAP domain of gyp1p superfamily protein		-0.64	4.17837e-16	5.60156e-14	21.46	20.16	21.77	17.7	20.21	20.29	18.36	14.16	12.81	11.8	13.31	11.79
PtXaTreH.15G007400	Dof zinc finger protein DOF4.6	AT4G24060.1	Dof-type zinc finger DNA-binding family protein		-0.67	2.00079e-07	3.76398e-06	13.82	13.51	11.81	12.07	11.14	12.84	15.75	9.45	8.36	7.94	9	5.63
PtXaTreH.15G011300	Protein BOBBER 1	AT5G53400.1	HSP20-like chaperones superfamily protein	HSP20-like	1.31	3.24358e-10	1.28352e-08	48.37	59.92	52.23	61.97	55.32	55	63.82	72.49	122.79	247.05	120.67	135.91
PtXaTreH.15G012900	Probable plastid-lipid-associated protein 14, chloroplastic	AT5G53450.1	OBP3-responsive protein 1		0.958	6.69184e-05	0.001	6.86	6.51	4.96	8.09	6.3	7.69	9.08	11.25	16.81	11.43	22.72	6.02
PtXaTreH.15G015900	Transcription factor TRY	AT5G53200.1	Homeodomain-like superfamily protein	MYB179 (flavonoid)	-0.69	1.01819e-06	1.57982e-05	23.09	36.11	29.46	24.4	26.29	23.39	22.63	17.32	16.78	12.33	16.19	18.55
PtXaTreH.15G016400	Mitochondrial carrier protein MTM1	AT4G27940.1	manganese tracking factor for mitochondrial SOD2		1.23	4.56631e-07	7.76699e-06	4.77	4.25	5.69	5.11	4.42	5.4	4.21	6.01	11.3	22.22	7.3	9.68
PtXaTreH.15G017800	Acidic endochitinase SE2	AT5G24090.1	chitinase A		1.11	0	0.001	2.26	3.28	4.49	1.74	3.24	2.26	6.55	5	9.28	4.87	7.49	10.14
PtXaTreH.15G018600					0.96	5.01922e-10	1.88972e-08	12.31	26.72	17.75	18.44	21.85	19.04	20.33	36.18	38.36	38.89	39.52	32.82
PtXaTreH.15G019000					0.786	1.80518e-15	2.08826e-13	21.89	28.43	21.89	21.13	22.53	26.57	21.83	40.3	40.13	40.26	36.71	42.14
PtXaTreH.15G020400	UDP-glycosyltransferase 88B1	AT3G16520.3	UDP-glucosyl transferase 88A1		-1.33	4.60605e-20	1.29552e-17	7.04	8.13	6.82	6.58	6.95	5.79	6.15	2.32	2.58	2.81	3.68	1.89
PtXaTreH.15G022700	Protein REVEILLE 7	AT1G18330.2	Homeodomain-like superfamily protein		1.06	6.81575e-15	7.15656e-13	6.97	6.39	5.93	6.86	7.42	6.93	6.2	10.23	14.38	18.86	11.66	13.97
PtXaTreH.15G024600	Zinc-finger homeodomain protein 11	AT1G69600.1	zinc finger homeodomain 1		-1.32	1.85773e-10	7.82621e-09	18.75	28.54	22.33	16.02	17.96	14.53	17.33	12.41	7.09	5.36	7.01	6.3
PtXaTreH.15G025000	Zinc finger protein SHOOT GRAVITROPISM 5	AT2G01940.3	C2H2-like zinc finger protein		-0.7	4.78412e-11	2.31994e-09	9.23	10.31	8.87	7.96	9.33	7.43	7.49	6.09	4.89	5.39	5.26	4.63
PtXaTreH.15G027700	Protein TIFY 6B	AT3G17860.1	jasmonate-zim-domain protein 3		-0.61	3.79343e-07	6.59974e-06	63.78	55.55	58.55	51.93	61.18	47.81	48.6	40.73	31.71	28.24	43.49	36.3
PtXaTreH.15G030700	Probable calcium-binding protein CML27	AT1G18210.1	Calcium-binding EF-hand family protein		0.961	8.77781e-08	1.84488e-06	54.41	61.92	57.62	66.73	67.06	54.64	77.77	68.46	106.55	175.88	119.15	138.21
PtXaTreH.15G039500	Leucoanthocyanidin reductase	AT1G75290.2	NAD(P)-binding Rossmann-fold superfamily protein	LAR3 (flavonoid)	-1.75	2.32816e-15	2.67171e-13	38.41	32.12	22.5	23.11	35.74	23.25	31.67	6.29	5.76	11.78	13.33	6.47
PtXaTreH.15G042200					-1.58	2.0412e-09	6.55233e-08	26.66	69.92	27.84	24.48	25.8	23.54	21.33	13.45	9.17	12.52	8.37	8.25
PtXaTreH.15G043500	40S ribosomal protein S19-3	AT5G61170.1	Ribosomal protein S19e family protein		0.77	3.34743e-08	7.95645e-07	11.49	10.66	15.5	17.01	12.17	14.77	15.48	21.96	18.87	23.13	25.67	28.45
PtXaTreH.15G044100	Chaperone protein ClpB1	AT1G74310.1	heat shock protein 101	HSP100	3.35	2.85558e-17	4.79086e-15	10.74	10.66	12.16	14.32	11.87	10.51	13.08	34.41	103.58	268.83	86.8	111.37
PtXaTreH.15G044200	Chaperone protein ClpB1	AT1G74310.1	heat shock protein 101	HSP100	4.07	3.31202e-19	8.4838e-17	9.23	8.68	11.43	22.61	10.72	12.69	21.5	69.4	197.93	488.65	178.81	217.51
PtXaTreH.15G049100	F-box/kelch-repeat protein At1g74510	AT1G74510.2	Galactose oxidase/kelch repeat superfamily protein		0.594	3.53742e-10	1.38452e-08	6.09	6.04	5.5	5.47	6.71	5.15	6.03	9.39	7.58	8.4	8.92	9.72
PtXaTreH.15G050800	Homeobox-leucine zipper protein HAT5	AT3G01470.1	homeobox 1		-0.91	5.73062e-29	7.16307e-26	23.68	23.8	22.1	21.21	22.86	21.91	21.09	12.34	12.74	9.85	12.83	11.29
PtXaTreH.15G055200					2.54	4.40735e-13	3.19052e-11	0.77	0.843	0.63	1.33	3.65	1.31	1.51	8.27	5.13	9.73	7.81	10.94
PtXaTreH.15G055800	Snakin-2				1.43	1.59883e-09	5.30275e-08	21	41.67	22.42	22.12	16.07	16.82	38.41	71.83	60.48	43.46	86.69	80.28
PtXaTreH.15G058700	Polyamine oxidase 1	AT5G13700.1	polyamine oxidase 1		0.896	5.93545e-07	9.73598e-06	4.53	3.86	5.95	5.33	4.46	6.31	4.4	5.65	10.67	12.25	7.93	9.65
PtXaTreH.15G060100	Probable inactive poly [ADP-ribose] polymerase SRO5	AT5G62520.1	similar to RCD one 5		1.74	2.10899e-20	6.36894e-18	1.92	2.36	1.09	1.67	2.98	2.09	1.76	6.22	6.57	7.87	6.25	5.92
PtXaTreH.15G060300	Dof zinc finger protein DOF5.6	AT5G62940.1	Dof-type zinc finger DNA-binding family protein		-0.6	1.09383e-05	0	6.6	8.2	5.43	6.45	6.82	5.19	6.08	4.55	3.38	4.39	3.5	5.16
PtXaTreH.15G061800		AT5G50290.1	wall-associated receptor kinase galacturonan-binding protein		-0.69	1.06735e-07	2.17967e-06	7.52	7.49	6.87	8.43	8.75	5.52	7.54	4.64	4.01	4	5.37	5.02
PtXaTreH.15G068400	Rhodanese-like domain-containing protein 11, chloroplastic	AT4G24750.1	Rhodanese/Cell cycle control phosphatase superfamily protein		0.77	1.43045e-08	3.72245e-07	4.74	4.7	6.66	6.26	5.24	6.64	4.89	9.07	10.44	10.76	7.23	10.04
PtXaTreH.15G068800	31 kDa ribonucleoprotein, chloroplastic	AT4G24770.1	31-kDa RNA binding protein		0.668	1.15652e-06	1.7546e-05	20.03	16.44	26.52	28.28	19.38	26.61	17.87	35.36	36.61	34.7	32.02	36.55
PtXaTreH.15G069800	BTB/POZ and TAZ domain-containing protein 1	AT5G63160.1	BTB and TAZ domain protein 1		1.23	2.66591e-18	5.54219e-16	3.28	3.81	2.84	2.55	4.38	3.81	3.07	6.94	8.7	6.77	8.51	8.55
PtXaTreH.15G071000	Protein NOI4	AT2G04410.1	RPM1-interacting protein 4 (RIN4) family protein		0.8	4.98668e-05	0	5.92	4.76	6.75	5.79	6.29	4.63	6.91	6.98	9.24	13.05	9.59	13.08
PtXaTreH.15G071300	GDSL esterase/lipase At3g48460	AT3G48460.1	GDSL-like Lipase/Acylhydrolase superfamily protein		-0.92	1.50076e-09	5.03572e-08	159.68	128.91	149.24	124	130.95	110.96	113.27	96.37	74.73	57.73	68.25	47.78
PtXaTreH.15G073500	Malate synthase, glyoxysomal	AT5G03860.1	malate synthase		1.41	3.6009e-05	0	9.61	14.9	14.01	12.35	15.35	25.58	14.83	28.91	38.54	20.63	39.76	73.29
PtXaTreH.15G074500	Probable adenylate kinase 7, mitochondrial	AT3G01820.1	P-loop containing nucleoside triphosphate hydrolases superfamily protein		0.79	1.27482e-07	2.53629e-06	5.47	5.34	5.84	6.08	5.74	5.25	6.72	7.73	11.09	13.92	7.92	9.08
PtXaTreH.15G075900	SNF1-related protein kinase regulatory subunit gamma-1	AT3G48530.1	SNF1-related protein kinase regulatory subunit gamma 1		0.798	1.1957e-05	0	4.27	7.29	7.07	5.6	6.65	8.32	7.12	8.28	12.7	10.15	9.4	16.74
PtXaTreH.15G079400	Squamosa promoter-binding-like protein 13B	AT5G50570.2	Squamosa promoter-binding protein-like (SBP domain) transcription factor family protein		-0.71	2.44407e-05	0	17.36	16.14	12.81	11.05	13.42	9.66	12.42	9.26	6.92	6.88	10.92	6.22
PtXaTreH.15G088200	Calnexin homolog 1	AT5G61790.1	calnexin 1		0.69	3.00922e-08	7.23044e-07	106.49	106.43	105.31	124.53	98.56	102.34	121	125.99	156.54	216.15	184.17	193.43
PtXaTreH.15G089300	Superoxide dismutase [Fe] 2, chloroplastic	AT5G51100.1	Fe superoxide dismutase 2		1.35	6.05251e-05	0.001	6.59	4.44	9.88	6.74	7.12	11.79	6.5	11.82	34	21.08	10.03	19.09
PtXaTreH.15G096000	Rust resistance kinase Lr10	AT5G38260.1	Protein kinase superfamily protein		0.89	1.53985e-05	0	5.24	9.41	3.88	7.11	10.28	6.21	6.66	12.74	14.14	15.33	13	8.93
PtXaTreH.15G099500	Monocopper oxidase-like protein SKS1	AT4G25240.1	SKU5 similar 1		0.601	4.57191e-06	5.85029e-05	8.65	6.34	8.42	10.13	7.85	8.67	11	11.37	11.64	14.08	14.61	14.3
PtXaTreH.15G100700	Pectinesterase inhibitor 4	AT4G25250.1	Plant invertase/pectin methylesterase inhibitor superfamily protein		-1.5	3.30426e-09	1.00954e-07	30.85	27.76	21.42	25.07	25.31	16.55	10.1	10.99	9.15	7.05	8.29	3.89
PtXaTreH.15G101200	UMP-CMP kinase	AT4G25280.1	P-loop containing nucleoside triphosphate hydrolases superfamily protein		-0.59	4.159e-08	9.56343e-07	5.17	5.74	6.28	4.99	5.11	5.19	4.92	3.96	3.79	3.47	3.56	2.64
PtXaTreH.15G104700	Embryo-specific protein ATS3B	AT5G62200.1	Embryo-specific protein 3, (ATS3)		-0.71	4.68282e-05	0	89.58	56.67	69.49	101.41	92.95	68.79	75.87	46.8	35.14	39.44	68.45	51.83
PtXaTreH.15G106200		AT5G62170.1	LOW protein: M-phase inducer phosphatase-like protein		-0.89	3.07324e-06	4.14324e-05	5.76	5.06	6.2	4.66	5.41	5.02	4.42	3.71	3.5	1.46	3.12	2.15
PtXaTreH.15G107800		AT5G62150.1	peptidoglycan-binding LysM domain-containing protein		-1.55	1.0146e-09	3.54973e-08	7.43	10.79	12.75	7.01	7.56	7.92	7.12	3.99	4.34	1.98	2.27	1.69
PtXaTreH.15G110800		AT5G52180.1	transmembrane protein 161AB protein		-0.74	1.14279e-09	3.974e-08	5.36	5.16	4.52	5.95	4.9	4.95	5	3.64	3.12	2.34	2.61	3.54
PtXaTreH.15G113800	Oxalate--CoA ligase	AT3G48990.1	AMP-dependent synthetase and ligase family protein		-0.68	3.93758e-05	0	24.24	17.49	21.08	18.57	23.5	22.05	11.26	14.86	13.1	12.24	11.26	9.62
PtXaTreH.16G002900	Heat shock protein 81-3	AT5G56000.1	HEAT SHOCK PROTEIN 81.4	HSP90	2.53	4.00486e-11	1.97415e-09	80.34	99.46	91.35	218.23	99.34	116.01	223.88	321.49	644.52	1238.55	804.92	810.42
PtXaTreH.16G003100	BTB/POZ domain-containing protein At5g47800	AT5G47800.2	Phototropic-responsive NPH3 family protein		-0.69	2.40264e-11	1.23751e-09	6.57	5.62	5.66	5.9	5.99	6.02	5.33	4.41	3.82	3.01	3.54	3.27
PtXaTreH.16G003700		AT1G60870.1	maternal effect embryo arrest 9		-0.66	2.0612e-06	2.9173e-05	8.91	10.98	10.23	10.79	8.72	8.12	8.49	7.52	5.52	4.2	6.08	6.34
PtXaTreH.16G005000	Nuclear transcription factor Y subunit B-3	AT4G14540.1	nuclear factor Y, subunit B3		-0.73	3.87136e-07	6.71901e-06	10.43	12.58	8.66	10.4	9.18	8.68	8.8	6.76	5.99	4.3	5.09	7.28
PtXaTreH.16G009200	Probable LRR receptor-like serine/threonine-protein kinase At1g53440	AT1G53440.1	Leucine-rich repeat transmembrane protein kinase		-1.12	1.60006e-08	4.12613e-07	12.94	18.03	8.82	11.1	15.53	8.95	9.08	5.44	4.66	6.73	6.74	3.88
PtXaTreH.16G011200	UDP-glycosyltransferase 71K2	AT1G07250.1	UDP-glucosyl transferase 71C4		-1.2	5.28353e-10	1.98143e-08	19.14	16.99	13.72	16.57	16.27	13.95	14.22	7.15	4.79	3.91	8.5	9.97
PtXaTreH.16G011400	UDP-glycosyltransferase 71K2	AT1G07250.1	UDP-glucosyl transferase 71C4		-0.67	0.001	0.005	330.68	236.71	295.62	387.25	377.87	248.27	288.53	152.2	121.19	150.4	264.75	275.15
PtXaTreH.16G011900	BAG family molecular chaperone regulator 5, mitochondrial	AT1G12060.1	BCL-2-associated athanogene 5		-0.65	3.41699e-08	8.10412e-07	7.23	8.47	9.31	8.38	6.57	7.6	7.13	5.44	4.04	5.37	5.05	4.73
PtXaTreH.16G022600	Cytochrome P450 98A2	AT2G40890.1	cytochrome P450, family 98, subfamily A, polypeptide 3		-0.64	5.35176e-09	1.54463e-07	50.28	42.43	43.22	43.89	44.41	32.78	42.33	28.28	26.04	25.63	32.52	24
PtXaTreH.16G022900	Probable carboxylesterase 6	AT1G68620.1	alpha/beta-Hydrolases superfamily protein		-1.23	9.52381e-10	3.36488e-08	12.16	7.41	11.41	12.9	12.76	8.95	9.76	4.23	2.8	3.5	6.62	5.73
PtXaTreH.16G023200	Cytochrome P450 94A1	AT3G56630.1	cytochrome P450, family 94, subfamily D, polypeptide 2		-0.68	8.64814e-06	0	13.2	12.86	13.98	11.2	12.92	11.71	10.71	10.72	8.76	5.89	7.49	5.29
PtXaTreH.16G024500	Probable mediator of RNA polymerase II transcription subunit 26b	AT5G05140.1	Transcription elongation factor (TFIIS) family protein		0.721	1.09951e-06	1.68234e-05	3.55	3.79	2.75	3.02	5.41	3.42	3.33	6.52	5.99	5.37	5.71	5.98
PtXaTreH.16G025900	Transcription factor bHLH106	AT2G41130.1	basic helix-loop-helix (bHLH) DNA-binding superfamily protein		-0.59	1.41459e-06	2.09733e-05	6.02	6.95	6.91	7.26	8.02	5.99	7.3	5.38	4.38	3.48	4.62	4.99
PtXaTreH.16G026400	Rhomboid-like protein 20	AT3G56740.1	Ubiquitin-associated (UBA) protein		0.989	3.62407e-07	6.33307e-06	11.31	12.64	11.75	13.81	13.32	11.92	11.14	15.41	25.07	41.55	17.81	21.13
PtXaTreH.16G031700	UPF0481 protein At3g47200	AT3G50120.1	transmembrane protein, putative (DUF247)		0.72	8.06565e-06	9.60147e-05	3.93	5.62	3.16	4.75	6.2	4.17	4.74	7.61	6.06	7.05	9.4	7.91
PtXaTreH.16G033300		AT5G03990.1	FK506-binding-like protein		0.689	8.68769e-07	1.37021e-05	3.96	3.6	3.48	3.54	5.06	3.31	3.72	6.81	6.54	7.19	5.24	4.68
PtXaTreH.16G036200	18 kDa seed maturation protein	AT5G06760.1	Late Embryogenesis Abundant 4-5	LEA	1.19	3.51921e-07	6.16616e-06	29.15	69.28	35.25	28.27	32.66	53.95	34.94	67.53	97.72	119.91	58.74	113.84
PtXaTreH.16G040000	Transcription factor bHLH130	AT2G42280.3	basic helix-loop-helix (bHLH) DNA-binding superfamily protein		1.42	5.70141e-16	7.50311e-14	2.91	2.86	3.03	3.57	2.8	3.89	3.87	5.53	10.69	11.79	7.28	8.38
PtXaTreH.16G041500					1.19	9.0053e-08	1.8849e-06	15.32	11.45	7.74	8.33	13.81	8.48	12.9	26.39	15.78	30.18	32.19	22.22
PtXaTreH.16G041800	Zinc finger protein WIP2	AT3G57670.1	C2H2-type zinc finger family protein		-0.78	2.18301e-07	4.05887e-06	28.5	30.07	24.5	24.32	28.81	24.52	22.02	17.84	16.26	16.73	15.86	8.75
PtXaTreH.16G047800	Activator of 90 kDa heat shock protein ATPase homolog	AT3G12050.1	Aha1 domain-containing protein	HSF	2.17	1.76565e-10	7.47122e-09	26.9	27.45	29.06	38.1	26.64	31.88	38.12	51.92	113.17	278.12	112.56	142.19
PtXaTreH.16G048500	Dirigent protein 19	AT1G58170.1	Disease resistance-responsive (dirigent-like protein) family protein		-0.69	0.001	0.003	8.99	5.5	5.48	5.26	6.72	4.43	4.76	3.68	2.63	3.66	4.32	3.99
PtXaTreH.16G049400	Lipid phosphate phosphatase delta	AT3G58490.1	Phosphatidic acid phosphatase (PAP2) family protein		0.715	1.23003e-07	2.46599e-06	12	12.53	9.66	12.37	13.1	10.96	13.99	16.92	20.01	24.7	22.23	14.67
PtXaTreH.16G049700	Serine/arginine-rich SC35-like splicing factor SCL30A	AT3G13570.1	SC35-like splicing factor 30A		2.05	1.29352e-17	2.29073e-15	10.97	12.93	10.88	18.99	11.38	19.14	25.32	39.55	74.46	96.88	56.67	53.96
PtXaTreH.16G050100		AT3G11950.3	TRAF-like superfamily protein		-0.69	9.27504e-16	1.1774e-13	5.04	5.19	5.2	5.1	4.87	4.73	5.09	3.36	2.81	3.11	2.82	3.53
PtXaTreH.16G053000		AT3G11690.1	hypothetical protein		-0.81	1.72861e-07	3.3172e-06	11.44	10.79	8.6	6.02	9.8	8.08	9.54	5.41	5.6	5.08	4.6	5.22
PtXaTreH.16G053300	Protein WVD2-like 4	AT2G35880.3	TPX2 (targeting protein for Xklp2) protein family		0.622	4.77667e-08	1.0765e-06	7.08	7.68	7.25	8.75	7.65	7.62	7.72	10.01	10.29	10.6	12.59	15.39
PtXaTreH.16G053700		AT5G06440.4	polyketide cyclase/dehydrase/lipid transport superfamily protein		-0.64	1.9074e-06	2.73696e-05	20.84	20.15	17.35	15.37	18.58	14.75	17.69	14.49	10.8	9.89	12.99	8.74
PtXaTreH.16G054000	Putative axial regulator YABBY 2	AT1G08465.1	Plant-specific transcription factor YABBY family protein		-0.72	0	0.001	14.36	14.2	12.19	15.19	16.44	13.97	10.77	10.98	10.17	9.17	7.13	4.3
PtXaTreH.16G056500	Digalactosyldiacylglycerol synthase 1, chloroplastic	AT3G11670.1	UDP-Glycosyltransferase superfamily protein		0.84	0	0.001	15.13	16.69	14.16	13.92	16.36	14.52	13.85	17.53	28.08	50.22	18.25	18.83
PtXaTreH.16G057600	NDR1/HIN1-like protein 10	AT2G35980.1	Late embryogenesis abundant (LEA) hydroxyproline-rich glycoprotein family	LEA	1.57	2.71004e-07	4.90525e-06	26.22	39.96	18.38	25.6	65.23	28.52	34.68	109.4	79.31	95.87	98.19	121.13
PtXaTreH.16G061000	WD repeat-containing protein LWD1	AT1G12910.1	Transducin/WD40 repeat-like superfamily protein	WD40 (flavonoid), circadian	-0.91	2.44957e-05	0	7.79	7.31	4.92	5.56	7.54	5.08	7.33	2.66	3.16	5.17	4.25	1.88
PtXaTreH.16G066900	WRKY transcription factor 44	AT2G37260.1	WRKY family transcription factor family protein		-1.11	1.13196e-11	6.22121e-10	8.61	7.33	5.64	5.01	8.08	5.18	6.3	3.81	2.45	2.76	3.45	2.75
PtXaTreH.16G070600	DnaJ protein P58IPK homolog	AT5G03160.1	DnaJ P58IPK-like protein	DNAJ/HSP40	0.633	3.25807e-07	5.76624e-06	12.18	12.24	11.49	13.85	11.71	12.73	15.34	15.46	21.38	25.28	18.88	17.65
PtXaTreH.16G072100	RNA-binding protein CP29B, chloroplastic	AT2G37220.1	RNA-binding (RRM/RBD/RNP motifs) family protein		0.627	6.34044e-07	1.03529e-05	70.8	58.11	87.85	90.95	66.16	94.92	65.41	118.08	124.83	119.28	104	119.99
PtXaTreH.16G072300	Phenylalanine ammonia-lyase	AT2G37040.1	PHE ammonia lyase 1	PAL3 (flavonoid)	-0.71	3.91935e-06	5.11101e-05	194.77	165.71	136.6	150.37	192.56	118.06	157.33	85.29	79.24	98.02	135.3	86.33
PtXaTreH.16G073500	Thylakoid lumenal 15.0 kDa protein 2, chloroplastic	AT5G52970.2	thylakoid lumen 15.0 kDa protein		0.633	1.29221e-11	6.99476e-10	14.44	13.27	14.25	15.78	15.28	15.92	15.4	21.6	22	23.9	20.49	27.96
PtXaTreH.16G078300	Probable xyloglucan endotransglucosylase/hydrolase protein 32	AT2G36870.1	xyloglucan endotransglucosylase/hydrolase 32		-1.04	1.4309e-11	7.6445e-10	23.61	15.16	21.62	16.59	16.31	19.07	22.25	8.56	6.4	11.56	10.15	9.82
PtXaTreH.16G079200	Cyclin-dependent protein kinase inhibitor SMR4				1.18	1.49028e-13	1.18434e-11	4.91	3.19	3.82	4.51	4.78	2.7	3.71	9.31	7.32	8.48	9.2	10.4
PtXaTreH.16G080400	Ultraviolet-B receptor UVR8	AT3G53830.4	Regulator of chromosome condensation (RCC1) family protein		2.16	2.11386e-12	1.32993e-10	5.46	7.11	7.29	9.45	6.33	10.57	10.87	16.99	43.77	61.85	28.68	29.7
PtXaTreH.16G084400	Phosphatidylinositol:ceramide inositolphosphotransferase 1	AT3G54020.1	Inositol phosphorylceramide synthase 1		1.01	9.22466e-13	6.25641e-11	10.85	12.55	9.99	11.08	15.79	9.93	11.84	19.5	25.92	26.95	26.65	18.2
PtXaTreH.16G086000	Fructokinase-like 1, chloroplastic	AT3G54090.1	fructokinase-like 1		0.595	1.2616e-07	2.51173e-06	7.56	7.18	10.08	10.36	7.83	10.32	8.19	12.4	14.38	13.67	12.38	13.28
PtXaTreH.16G086100	O-fucosyltransferase 28	AT3G54100.1	O-fucosyltransferase family protein		0.796	2.25682e-05	0	12.85	14.16	8.83	10.96	19.79	9.48	10.34	28.58	18.15	17.78	20.15	21.97
PtXaTreH.16G087300	Probable anion transporter 3, chloroplastic	AT2G38060.2	phosphate transporter 4;2		-0.86	1.88958e-08	4.75528e-07	7.79	5.77	5.6	5.79	8.04	5.13	5.91	3.2	2.72	3.66	4.5	3.2
PtXaTreH.16G088800	Glycerol-3-phosphate 2-O-acyltransferase 6	AT2G38110.1	glycerol-3-phosphate acyltransferase 6		-0.94	6.04816e-09	1.72652e-07	77.69	97.95	74.93	73.98	83.25	63.55	59.96	51.68	45.13	33.96	40.88	25.43
PtXaTreH.16G091000	Vacuolar cation/proton exchanger 3	AT2G38170.3	cation exchanger 1		-1.18	0.001	0.004	49.29	53.55	33.43	24.12	46.39	28.54	36.8	22.36	13.95	26.67	16.52	5.71
PtXaTreH.16G091400	E3 ubiquitin-protein ligase APD2	AT5G01450.1	RING/U-box superfamily protein		-0.62	2.00234e-11	1.04256e-09	8.34	7.53	6.53	6.39	7.33	6.39	6.9	4.82	4.99	4.23	4.3	4.4
PtXaTreH.16G092400					0.702	3.66672e-06	4.82986e-05	6.18	9.66	6.22	6.32	7.8	6.6	7.58	8.19	13.47	13.13	13.05	10.13
PtXaTreH.16G094500	DnaJ protein ERDJ3A	AT3G08970.2	DNAJ heat shock N-terminal domain-containing protein	DNAJ/HSP40	3.56	1.06245e-12	7.15504e-11	2.31	2.13	2.11	2.9	2.49	2.35	2.95	5.47	27.22	77.28	15.6	18.48
PtXaTreH.16G098000	7-deoxyloganetin glucosyltransferase	AT1G22340.1	UDP-glucosyl transferase 85A7		-0.99	4.05244e-10	1.57109e-08	6.78	4.98	5.74	4.89	5.01	6.48	5.56	3.9	2.99	2.27	2.51	2.29
PtXaTreH.16G104700	Protein LURP-one-related 15	AT5G01750.2	LURP-one-like protein (DUF567)		2.42	1.19941e-09	4.15579e-08	7.89	9.14	2.8	6.85	16.71	3.25	5.1	39.93	33.82	40.52	41.21	41.53
PtXaTreH.16G106800	CBL-interacting serine/threonine-protein kinase 14	AT5G01820.1	serine/threonine protein kinase 1		-0.67	4.57729e-09	1.34823e-07	20.94	27.74	20.51	19.81	19.11	21.24	21.5	14.15	14.85	11.57	15.3	11.4
PtXaTreH.16G107000					1.63	0	0.002	1.25	3.03	0.287	1.79	5.4	1.5	1.7	10.93	4.92	6.27	4.38	6.26
PtXaTreH.16G108400	RING-H2 finger protein ATL72	AT3G10910.1	RING/U-box superfamily protein		-0.92	2.23513e-09	7.10906e-08	5.94	6.54	6.74	5.36	6.71	5.45	5.85	4.38	3.82	2.51	2.93	2.27
PtXaTreH.16G108800	Elongation factor P	AT3G08740.1	elongation factor P (EF-P) family protein		0.592	6.85648e-06	8.35978e-05	10.95	8.58	15.7	14.1	11.17	14.14	11.75	17.48	19.3	19.48	16.81	19.79
PtXaTreH.16G110400	Serine/threonine-protein kinase AtPK2/AtPK19	AT3G08720.2	serine/threonine protein kinase 2		-0.67	7.10281e-09	2.0017e-07	22.88	21.96	23.23	21.99	20.88	27.48	17.63	16.1	15.45	11.51	12.68	13.87
PtXaTreH.16G111300	UDP-galactose/UDP-glucose transporter 3	AT1G14360.1	UDP-galactose transporter 3		0.683	2.36185e-07	4.34076e-06	14.05	15.29	13.76	14.99	13.76	14.25	16.4	16.07	21.16	30.34	23.54	25.79
PtXaTreH.16G113800	Calcium-binding protein CML42	AT4G20780.1	calmodulin like 42		1.61	2.76346e-11	1.40819e-09	4.34	3.48	3.46	3.3	7.34	2.72	3.34	7.77	10.52	13.24	18.41	10.78
PtXaTreH.16G114900	50S ribosomal protein L17, chloroplastic	AT3G54210.1	Ribosomal protein L17 family protein		0.596	1.41734e-08	3.69991e-07	19.4	16.16	23.61	23.36	18.53	22.94	19.13	28.99	30.01	33.55	28.79	32.84
PtXaTreH.17G000100	CBS domain-containing protein CBSX3, mitochondrial	AT5G10860.1	Cystathionine beta-synthase (CBS) family protein		0.809	8.70082e-13	5.92916e-11	4.35	4.53	4.63	4.78	4.87	5.17	5.18	9.37	9.61	7.72	6.59	8.49
PtXaTreH.17G000700	F-box/kelch-repeat protein SKIP20	AT3G59940.1	Galactose oxidase/kelch repeat superfamily protein		1.59	3.72343e-16	5.01509e-14	35.89	36.17	32.37	47.56	38.78	31.98	44.04	62.06	96.37	170.02	102.4	139.98
PtXaTreH.17G000800	MLO-like protein 1	AT4G02600.1	Seven transmembrane MLO family protein		1.14	1.45269e-16	2.12633e-14	3.22	3.75	2.52	3.44	4.28	2.87	3.08	6.31	8.67	6.8	7.65	6.66
PtXaTreH.17G002900					1.19	1.88649e-08	4.75167e-07	1.9	2.74	1.43	1.92	3.72	1.5	1.96	5.64	4.61	4.46	5	4.77
PtXaTreH.17G006100	Integrin-linked protein kinase 1	AT2G43850.1	Integrin-linked protein kinase family		0.627	1.47391e-09	4.95721e-08	5.94	6.51	5.17	5.8	7.5	5.26	5.84	9.78	9.66	9.06	9.33	8.12
PtXaTreH.17G009900	Probable protein phosphatase 2C 58	AT4G28400.1	Protein phosphatase 2C family protein		1.31	2.84899e-14	2.63736e-12	20.7	26.39	17.3	18.01	32.29	15.58	19.7	45.06	48.01	60.47	62.37	47.08
PtXaTreH.17G012500	DnaJ homolog subfamily B member 13	AT2G20560.1	DNAJ heat shock family protein	DNAJ/HSP40	2.09	4.36351e-18	8.5743e-16	17.35	21.86	19.98	36.11	20.84	23.75	35.95	50.79	98.56	167.99	102.05	113.12
PtXaTreH.17G013800	Peptidyl-prolyl cis-trans isomerase FKBP16-3, chloroplastic	AT2G43560.1	FKBP-like peptidyl-prolyl cis-trans isomerase family protein		0.75	0	0.003	3.8	3.31	6.08	5.17	3.76	6.87	3.5	8.9	10.68	7.79	5.42	6.1
PtXaTreH.17G019900	Tetrapyrrole-binding protein, chloroplastic	AT3G59400.1	protein GENOMES UNCOUPLED 4		-1.39	1.5741e-09	5.23891e-08	8.54	9.7	6.76	5.43	7.38	6.41	4.61	3.81	2.37	1.48	2.06	3.54
PtXaTreH.17G027100	Peroxidase 3	AT1G05260.1	Peroxidase superfamily protein		-0.99	6.26289e-12	3.63717e-10	45.97	64.03	45.67	45.6	49.99	49.96	44.24	23.46	16.43	31.27	27	25.17
PtXaTreH.17G027200	Peroxidase 3	AT1G05260.1	Peroxidase superfamily protein		-0.68	5.51081e-05	0	7.09	9	7.84	6.52	5.97	6.17	6.52	3.87	2.89	6.16	4.27	4.55
PtXaTreH.17G029200	Beta-amylase	AT4G15210.1	beta-amylase 5		0.951	1.59611e-05	0	8.89	14.34	22.68	19.32	11.09	22.28	22.87	31.33	36.44	28.15	26.84	44.14
PtXaTreH.17G029700	Scarecrow-like protein 32	AT3G49950.1	GRAS family transcription factor		-1.14	4.32488e-11	2.11374e-09	15	12.09	14.27	14.47	13.59	12.6	17.42	9.27	6.81	4.51	7.14	4.18
PtXaTreH.17G035500					-1.6	1.7453e-09	5.70283e-08	17.07	14.01	10.37	10.22	13.71	6.98	5.98	4.58	4.05	3.32	4.62	1.6
PtXaTreH.17G036900	2-oxoglutarate-dependent dioxygenase 19	AT2G36690.1	2-oxoglutarate (2OG) and Fe(II)-dependent oxygenase superfamily protein		0.591	0	0.002	7.64	15.71	10.55	8.89	11.74	11.04	10.86	15.84	18.07	12.52	15.61	19.54
PtXaTreH.17G037000	2-oxoglutarate-dependent dioxygenase 19	AT2G36690.1	2-oxoglutarate (2OG) and Fe(II)-dependent oxygenase superfamily protein		0.896	3.35747e-06	4.46971e-05	2.76	6.74	5.28	4.01	4.41	5.24	4.08	8.29	10.32	6.27	7.07	10.97
PtXaTreH.17G037800					1.04	1.46389e-07	2.86476e-06	36.37	42.82	25.72	32.08	60.99	29.87	32.65	62	55.61	80.98	83.97	97.23
PtXaTreH.17G038700	2-carboxy-1,4-naphthoquinone phytyltransferase, chloroplastic	AT1G60600.2	UbiA prenyltransferase family protein		0.64	4.14734e-08	9.54921e-07	6.26	5.82	6.56	7.07	6.03	8.49	6.35	10.59	12.62	9.57	9.19	9.63
PtXaTreH.17G045300	Chaperone protein dnaJ 20, chloroplastic	AT4G13830.2	DNAJ-like 20	DNAJ/HSP40	0.656	1.3022e-07	2.58539e-06	8.11	12.43	9.31	10.76	8.74	9.6	11.88	13.61	15.55	17.69	17.03	15.06
PtXaTreH.17G045800	UDP-glucuronate 4-epimerase 6	AT3G23820.1	UDP-D-glucuronate 4-epimerase 6		0.649	0	0.003	39.1	39.81	24.86	39.76	52.94	25.35	31.03	68.82	49.56	50.87	69.14	43.37
PtXaTreH.17G048800	NAC domain-containing protein 83	AT5G13180.1	NAC domain containing protein 83		1.06	8.57825e-13	5.87174e-11	3.35	5.69	3.58	4.02	5.3	4.61	4.32	8.72	9.63	7.01	10.63	9.63
PtXaTreH.17G050500		AT3G27030.1	transmembrane protein		-0.89	1.38512e-05	0	8.11	9.6	6.33	5.59	6.03	6.54	6.27	3.97	4.67	2.73	3.48	3.16
PtXaTreH.17G057600	ABC transporter B family member 15	AT3G28345.1	ABC transporter family protein		-0.71	1.00222e-10	4.51379e-09	8.82	6.58	7.23	8.7	7.7	7.99	7.74	5.51	4.3	4.05	5.51	4.46
PtXaTreH.17G064000	UDP-glycosyltransferase 92A1	AT5G12890.1	UDP-Glycosyltransferase superfamily protein		-0.89	5.8765e-10	2.18949e-08	11.38	10.59	11.96	11.06	11.34	8.87	10.38	7.45	4.38	4.6	7.15	5.24
PtXaTreH.17G067500	Mini zinc finger protein 2	AT3G28917.1	mini zinc finger 2		-1.16	1.36796e-10	5.96433e-09	95.49	95.66	87.93	90.9	94.19	69.01	67.14	55.15	39.5	35.42	39.8	20.83
PtXaTreH.17G067700	Zinc-finger homeodomain protein 8	AT5G15210.1	homeobox protein 30		-0.96	2.75364e-10	1.10798e-08	61.97	65.16	69.04	64.89	57.88	51.66	55.32	44.62	29.26	20.03	29.81	31.89
PtXaTreH.17G068700		AT3G56360.1	hypothetical protein		0.65	0.001	0.005	43.08	42.15	27.25	41.68	45.32	34.06	46.58	54.9	57.29	61.79	99.79	38.16
PtXaTreH.17G069600	Expansin-A1	AT3G29030.1	expansin A5		-0.86	0.001	0.005	9.74	4.45	8.13	6.15	5.39	4.39	7.07	3.59	2.33	3.79	6	2.01
PtXaTreH.17G073000	Cyclic nucleotide-gated ion channel 2	AT5G15410.1	Cyclic nucleotide-regulated ion channel family protein		-0.74	5.46187e-07	9.07328e-06	38.97	42.32	29.14	26.72	30.31	28.85	23.51	19.7	17.86	14.63	20.16	21.3
PtXaTreH.17G073400		AT5G39380.2	Plant calmodulin-binding protein-like protein		-0.74	8.08293e-20	2.20849e-17	9.85	8.71	8.29	7.82	9.09	8.99	8.28	5.38	4.62	5.24	5.53	5.25
PtXaTreH.17G073800	Chaperone protein ClpB3, chloroplastic	AT5G15450.1	casein lytic proteinase B3	HSP100	1.59	6.81198e-05	0.001	19.16	18.79	20.02	22.9	18.42	22.62	20.26	24.47	59.43	137.95	36.22	46.26
PtXaTreH.17G074000	Probable galacturonosyltransferase 14	AT5G15470.1	galacturonosyltransferase 14		0.671	6.33597e-08	1.37811e-06	11.73	12.33	9.15	10.74	12.81	8.2	10.15	18.15	15.53	17.31	19.36	14.46
PtXaTreH.17G074200	BAG family molecular chaperone regulator 8, chloroplastic	AT3G29310.1	calmodulin-binding protein-like protein		0.771	1.09051e-07	2.22041e-06	8.89	8.49	9.62	10.28	8.72	9.08	11.27	10.74	15.47	21.42	15.43	17.5
PtXaTreH.17G076000					-0.77	0.001	0.005	5.39	8.39	5.88	5.32	5.03	4.9	7.9	5.16	3.75	3.54	2.65	2.21
PtXaTreH.17G076500	Protein RIK	AT3G29390.1	RS2-interacting KH protein		0.588	1.77588e-06	2.57185e-05	6.95	5.28	6.68	5.28	5.72	8.34	7.38	9.64	10.83	10.24	9.22	8.88
PtXaTreH.17G079000	Receptor-like protein kinase FERONIA	AT3G51550.1	Malectin/receptor-like protein kinase family protein		-1.03	4.08795e-11	2.00995e-09	4.76	9.43	6.59	5.76	5.67	6.91	7.17	2.88	3.69	3.77	3.01	2.69
PtXaTreH.17G080800	Cytochrome P450 85A	AT3G30180.1	brassinosteroid-6-oxidase 2		-0.84	1.2631e-11	6.8733e-10	8.01	7.63	7.25	6.23	6.55	7.8	6.96	4.39	3.97	2.95	4.93	3.73
PtXaTreH.17G081500	Ultraviolet-B receptor UVR8	AT3G02300.2	Regulator of chromosome condensation (RCC1) family protein		1.51	7.79453e-18	1.45206e-15	8.01	7.92	9.04	11.41	8.86	10.57	11.25	17.66	29.47	40.73	25.11	23.2
PtXaTreH.17G082000	Cytosolic sulfotransferase 5	AT3G45070.2	P-loop containing nucleoside triphosphate hydrolases superfamily protein		-0.94	3.31625e-15	3.70194e-13	11.34	12.54	13.07	10.4	13.17	11.33	12.34	6.57	5.23	4.86	7.12	7.46
PtXaTreH.17G083400	Transcription factor BIM2	AT1G69010.1	BES1-interacting Myc-like protein 2		0.8	6.57643e-06	8.05255e-05	4.91	4.67	4.38	5.37	4.32	4.81	6.59	5.97	9.91	11.51	9.77	6.14
PtXaTreH.17G091500					-0.8	8.23614e-11	3.81108e-09	964.39	948.8	846.64	919.86	1135.7	764.73	700.63	579.94	548.84	410.4	515.01	506.61
PtXaTreH.17G091600	S-adenosylmethionine decarboxylase proenzyme	AT3G02470.1	S-adenosylmethionine decarboxylase		-0.89	1.24463e-10	5.4682e-09	677.69	579.78	487.81	484.63	633.43	463.86	380.92	306.98	270.67	232.12	292.04	320.38
PtXaTreH.17G092700	Cinnamoyl-CoA reductase-like SNL6	AT5G14700.1	NAD(P)-binding Rossmann-fold superfamily protein		-0.83	4.05546e-07	7.00043e-06	28.92	29.69	22.26	22.23	23.94	19.4	22.47	17.25	14.41	12.35	15.31	8.12
PtXaTreH.17G095800		AT3G02500.3	mental retardation GTPase activating protein		-0.72	2.09016e-08	5.19623e-07	5.09	5.13	5.88	4.84	5.42	5.57	5.55	4.28	3.39	2.36	2.8	3.38
PtXaTreH.17G097600	LOB domain-containing protein 41	AT3G02550.1	LOB domain-containing protein 41		-0.59	0.001	0.005	8.62	6.65	11.73	8.17	12.25	9.49	8.58	7.93	5.78	4.98	4.42	7.95
PtXaTreH.17G099400	Plastidic glucose transporter 4	AT5G16150.3	plastidic GLC translocator		0.621	2.07758e-08	5.16945e-07	14.26	12.45	14.1	16.56	11.49	15.5	15.3	19	23.2	20.92	20.16	25.83
PtXaTreH.17G104600	Protein PIN-LIKES 2	AT1G71090.1	Auxin efflux carrier family protein		-0.72	1.24995e-11	6.81748e-10	14.45	12.4	12.19	11.54	13.33	14.01	12.29	8.4	8.05	8.27	8.25	5.63
PtXaTreH.17G104900	E3 ubiquitin-protein ligase SINA-like 10	AT5G37930.1	Protein with RING/U-box and TRAF-like domain		-0.6	0	0.001	8.97	7.32	10.27	8.33	8.63	6.41	7.16	5.92	4.37	3.91	5.37	7.32
PtXaTreH.17G106700	Glutathione S-transferase DHAR3, chloroplastic	AT5G16710.1	dehydroascorbate reductase 1		0.607	6.88251e-11	3.2002e-09	23.76	22.99	24.27	27.28	23.81	23.09	22.7	30.64	37.02	43.59	35.34	35.06
PtXaTreH.17G106800	DELLA protein GAI	AT2G01570.1	GRAS family transcription factor family protein		-0.71	4.48613e-10	1.71833e-08	41.55	44.78	46.81	49.12	34.63	41.66	45.06	29.24	24.63	20.69	26.09	31.3
PtXaTreH.17G111400	15.7 kDa heat shock protein, peroxisomal	AT5G37670.1	HSP20-like chaperones superfamily protein	HSP20	3.37	4.78288e-13	3.41333e-11	5.58	6.23	6.6	12.78	6.38	8.82	12.35	24.6	74.35	196.17	61.38	75.35
PtXaTreH.17G111800	Nudix hydrolase 17, mitochondrial	AT2G01670.1	nudix hydrolase homolog 17		1.29	2.10138e-16	2.98448e-14	17.8	23.99	14.24	18.32	26.59	14.81	18.04	37.84	50.25	48.66	52.69	42.53
PtXaTreH.17G115700	Polyubiquitin	AT4G05320.2	polyubiquitin 10		3.2	1.4947e-10	6.42899e-09	37.81	34.25	32.25	102.62	35.66	42.01	91.71	159.11	372.67	998.68	436.15	488.07
PtXaTreH.17G126200	Heat shock protein 83	AT5G52640.1	heat shock-like protein	HSP90	5.41	4.43374e-11	2.16326e-09	3	2.88	3.68	34.77	4.66	8.83	35.88	138.99	483.86	1168.31	494.35	545.78
PtXaTreH.17G127100	Heavy metal-associated isoprenylated plant protein 39				1.2	4.552e-06	5.83001e-05	2.19	3.15	3.41	2.29	5.45	2.32	3.63	9	5.12	5.87	10.13	6.43
PtXaTreH.17G129400	Probable metal-nicotianamine transporter YSL7	AT1G65730.1	YELLOW STRIPE like 7		0.895	7.73166e-10	2.79362e-08	5.67	8.92	5.42	6.41	8.51	6.83	8.48	12.27	12.03	12.02	16.14	13.79
PtXaTreH.17G130500	GEM-like protein 7				1.52	1.81864e-09	5.91554e-08	4.54	5.85	3.06	6.24	11.04	4.45	7.22	17.16	15.78	25.33	15.71	12.48
PtXaTreH.18G005800	F-box protein AFR	AT2G24540.1	Galactose oxidase/kelch repeat superfamily protein		0.634	1.56773e-07	3.04175e-06	25.06	32.26	26.34	28.29	26.09	25.15	28.89	32.84	40.28	54.54	38.34	45.67
PtXaTreH.18G006000		AT5G10695.1	methionyl-tRNA synthetase		2.38	1.36411e-14	1.35415e-12	82.1	106.21	55.29	67.51	123.45	60.26	91.52	220.29	304.54	689.81	382.12	562.63
PtXaTreH.18G007500	Probable sarcosine oxidase	AT2G24580.1	FAD-dependent oxidoreductase family protein		-0.59	6.12975e-06	7.55397e-05	6.94	8.42	9.32	5.67	7.18	6.93	6.82	5.87	5.15	4.27	4.52	4.37
PtXaTreH.18G014300	Chorismate mutase 2	AT5G10870.1	chorismate mutase 2		1.14	2.24283e-19	5.8495e-17	4.19	4.27	3.96	4.44	5.78	3.9	4.2	7.91	8.79	10.97	10.69	9.74
PtXaTreH.18G014700	Probable WRKY transcription factor 40	AT1G80840.1	WRKY DNA-binding protein 40		1.15	0.001	0.005	8.43	21.48	6.02	8.05	19.12	8.29	10.65	27.3	21.23	32.45	23.6	25.13
PtXaTreH.18G028800	BURP domain protein RD22	AT5G25610.1	BURP domain-containing protein		-0.89	3.09863e-12	1.88341e-10	514.43	552.87	580.26	454.37	511.26	442.56	407.77	313.51	256.13	302.8	265.92	188.88
PtXaTreH.18G030100	Ethylene-responsive transcription factor ERF016	AT5G21960.1	Integrase-type DNA-binding superfamily protein		1.89	4.82697e-10	1.82934e-08	3.41	3.77	1.87	1.3	6.84	2.56	2.92	14.13	7.91	10.46	11.67	15.7
PtXaTreH.18G033700	Dehydration-responsive element-binding protein 3	AT5G11590.1	Integrase-type DNA-binding superfamily protein		-1.13	1.61988e-15	1.92036e-13	15.3	14.24	16.06	15.41	9.33	14.7	12.5	5.64	6.63	6.39	7.71	5.22
PtXaTreH.18G035200	NADP-dependent malic enzyme	AT5G25880.1	NADP-malic enzyme 3		1.53	2.10936e-31	4.32253e-28	1.87	2.14	2.35	2.17	2.73	2.4	1.93	6.15	6.83	7.62	6.53	4.81
PtXaTreH.18G037200	GDSL esterase/lipase At1g29670	AT1G29670.2	GDSL-like Lipase/Acylhydrolase superfamily protein		-1.15	4.24417e-08	9.7331e-07	46.9	54.34	44.18	41.03	48.73	36.83	27.04	27.9	23.68	14.38	19.26	10.52
PtXaTreH.18G039300	NDR1/HIN1-like protein 13	AT5G11890.1	harpin-induced protein		-0.74	1.70056e-05	0	7.96	7.75	7.47	7.82	8.02	4.84	6.59	4.01	2.79	4.06	5.94	4.61
PtXaTreH.18G039600	Pathogen-associated molecular patterns-induced protein A70	AT2G26110.1	bromodomain protein (DUF761)		-1.24	9.4045e-17	1.48245e-14	24.63	22.5	21.9	21.54	25.21	16.61	20.26	12.82	7.81	6.91	9.21	9.24
PtXaTreH.18G044200	Protein phosphatase 2C 16	AT1G72770.1	HYPERSENSITIVE TO ABA1		-0.63	1.80491e-06	2.6073e-05	26.3	28.27	23.49	23.92	25.49	22.24	24.57	20.2	18.06	15.02	15.94	10.49
PtXaTreH.18G046200	20 kDa chaperonin, chloroplastic	AT5G20720.3	chaperonin 20	HSP60	1.15	5.70754e-14	5.02281e-12	62.79	57.9	87.2	98.53	63.84	91.65	71.37	139.96	182.98	211.79	138.94	169.89
PtXaTreH.18G046800	GDSL esterase/lipase 5	AT1G53920.1	GDSL-motif lipase 5		0.762	5.29131e-09	1.53027e-07	4.24	4.81	3.21	3.16	3.84	3.48	3.68	5.6	6.6	5.41	7.46	6.56
PtXaTreH.18G047900	Vacuolar protein sorting-associated protein 2 homolog 1	AT2G06530.1	SNF7 family protein		0.638	3.68371e-07	6.43226e-06	15.26	19.91	12.99	14.12	18.59	18.36	18.07	21.17	24.74	27.99	27.65	28.02
PtXaTreH.18G048200	Growth-regulating factor 4	AT3G13960.1	growth-regulating factor 5		-0.99	7.25223e-09	2.0398e-07	11.43	6.54	10.63	6.89	11.83	9.59	8.79	5.31	5.59	3.24	4.64	4.68
PtXaTreH.18G048900	Telomere repeat-binding factor 5	AT1G72740.1	Homeodomain-like/winged-helix DNA-binding family protein		-0.84	2.71497e-16	3.78106e-14	7.18	6.13	6.52	5.77	6.71	6.55	6.58	4.24	3.96	3.34	3.55	2.87
PtXaTreH.18G049700		AT4G29520.1	nucleophosmin		1.07	3.74154e-14	3.39687e-12	27.71	31.61	31.21	36.84	34.76	32.32	35.61	46.13	66.91	93.36	66.18	70.86
PtXaTreH.18G055000	VIN3-like protein 1	AT3G24440.1	Fibronectin type III domain-containing protein		0.881	1.77146e-07	3.38358e-06	15.82	19.05	12.63	16.29	27.39	13.39	16.8	36.84	28.49	26.49	34.56	32.38
PtXaTreH.18G055800	Multiprotein-bridging factor 1c	AT3G24500.1	multiprotein bridging factor 1C		3.49	1.40586e-12	9.27189e-11	14.45	21.23	14.38	48.06	23.6	24.79	61.57	113.15	276.71	608.81	304.89	361.59
PtXaTreH.18G057500	Arabinogalactan protein 22				1.87	4.08172e-07	7.03728e-06	44.72	71.58	25.3	42.35	128.08	34.53	50.1	266.85	161.13	166.74	210.17	225.7
PtXaTreH.18G062100	Casein kinase 1-like protein 3	AT4G28880.1	casein kinase I-like 3		1.09	6.24881e-13	4.36185e-11	5.37	7.74	4.33	5.86	7.43	4.57	5.64	12.71	11.93	9.99	14.51	12.74
PtXaTreH.18G070900	4-coumarate--CoA ligase 1	AT3G21240.1	4-coumarate:CoA ligase 2	4CL4	-0.95	1.03843e-13	8.53626e-12	18.72	17.76	14.89	18.29	22.45	17.93	20.67	7.63	8.1	10.36	10.95	11.02
PtXaTreH.18G071000	Zinc finger protein 2	AT5G57520.1	zinc finger protein 2		-1.03	1.92292e-08	4.82649e-07	12.06	12.51	15.8	12.81	15.21	13.98	10.25	8.03	8.93	6.5	4.28	4.26
PtXaTreH.18G072400	Pathogenesis-related protein PR-1	AT4G25780.1	CAP (Cysteine-rich secretory proteins, Antigen 5, and Pathogenesis-related 1 protein) superfamily protein		1.21	5.05169e-05	0	32.61	31.46	30.13	57.85	32.86	37.19	63.08	66.1	93.42	150.11	96.08	63.73
PtXaTreH.18G073600	Zinc finger protein CONSTANS-LIKE 5	AT5G57660.1	CONSTANS-like 5		0.826	1.37574e-06	2.04858e-05	23.42	24.16	17.66	21.74	35.97	16.11	19.87	41.9	36.65	38.15	48.38	34.95
PtXaTreH.18G074400	Diacylglycerol kinase 3	AT2G18730.1	diacylglycerol kinase 3		0.605	5.5071e-08	1.21814e-06	10.17	12.5	11.19	11.79	9.92	11.83	13.14	13.51	17.06	17.77	19.93	18.73
PtXaTreH.18G075100	Probable alpha,alpha-trehalose-phosphate synthase [UDP-forming] 11	AT2G18700.1	trehalose phosphatase/synthase 11		0.839	6.91533e-09	1.95077e-07	3	4.5	3.75	3.18	4.52	3.95	3.77	8.13	7.7	5.09	5.48	7.46
PtXaTreH.18G075500	EG45-like domain containing protein	AT4G30380.2	Barwin-related endoglucanase		2.23	1.09304e-06	1.67333e-05	1.88	4.19	8.59	3.5	2.75	8.73	6.41	11.62	34	11.82	26.19	36.19
PtXaTreH.18G075800	RING-H2 finger protein ATL13	AT4G30400.1	RING/U-box superfamily protein		-0.85	5.31808e-11	2.55562e-09	5.4	4.62	5.49	4.8	4.79	4.75	5.09	3.72	2.98	2.36	2.51	2.08
PtXaTreH.18G076800	Tetraspanin-8	AT2G23810.1	tetraspanin8		0.831	0	0.001	54.79	55.61	32.22	45.66	92.04	36.11	46.2	113.6	66.77	81.05	102.52	94.56
PtXaTreH.18G077400	Cinnamoyl-CoA reductase-like SNL6	AT2G23910.1	NAD(P)-binding Rossmann-fold superfamily protein		-0.97	1.71329e-16	2.48245e-14	273.51	285.56	218.38	200.47	247.16	225.67	218.84	103.09	115	137.1	142.32	108.38
PtXaTreH.18G077600	Tetratricopeptide repeat protein 1	AT4G30480.2	Tetratricopeptide repeat (TPR)-like superfamily protein		0.788	8.49362e-07	1.34552e-05	10.2	12.25	11.55	12.33	10.88	11.99	13.04	13.23	17.62	30.06	18.52	21.41
PtXaTreH.18G078400					-0.92	4.41453e-06	5.67167e-05	7.02	7.23	5.64	6.17	9.51	5.37	7.51	4.84	3.95	3.31	3.93	1.91
PtXaTreH.18G079200		AT4G30780.1	ATP-dependent DNA helicase		0.62	1.27538e-10	5.58615e-09	17.18	21.41	15.95	16.55	19.71	15.75	18.19	25.63	25.08	28.49	30.22	26.56
PtXaTreH.18G083900	CBL-interacting serine/threonine-protein kinase 6	AT4G30960.1	SOS3-interacting protein 3		-0.77	7.84948e-10	2.82907e-08	100.97	99.37	102.02	92.41	111.29	91.51	91.61	77.24	61.82	42.39	50.33	56.08
PtXaTreH.18G084200	bHLH transcription factor RHL1	AT2G24260.1	LJRHL1-like 1		-0.69	2.44209e-06	3.39443e-05	21.35	23.58	24.51	20.76	24.53	23.41	18.3	17.8	13.29	9.08	12.16	16.7
PtXaTreH.18G085500	Temperature-induced lipocalin-1	AT5G58070.1	temperature-induced lipocalin		0.606	3.20958e-06	4.29276e-05	49.69	75.36	51.87	49.58	48.12	44.55	54.82	67.72	75.8	85.43	80.82	94.33
PtXaTreH.18G088900					1.09	1.13215e-07	2.29704e-06	21.6	28.54	15.16	18.23	36.12	13.19	21.93	49.82	38.75	55.07	46.35	44.6
PtXaTreH.18G090000	Probable protein phosphatase 2C 27	AT2G25620.2	DNA-binding protein phosphatase 1		1.23	9.77748e-08	2.02824e-06	3.4	4.21	2.62	3.4	3.61	2.95	3.02	4.35	7.25	14.35	5.89	6.73
PtXaTreH.18G097600	Umecyanin	AT5G20230.1	blue-copper-binding protein		0.631	0	0.002	41.67	48.88	36.44	35.9	73.87	37.65	41.87	74.65	56.21	57	78.33	81.74
PtXaTreH.18G100600		AT5G35320.1	DBH-like monooxygenase		3.21	1.72054e-15	2.01472e-13	3.1	3.91	3.22	4.85	3.12	3.58	4.52	8.37	27.92	75.12	26.88	33.96
PtXaTreH.18G103400					0.819	4.29096e-05	0	6.09	5.78	8.93	8.23	6.03	7.31	7.71	8.03	11.38	19.66	9	14.81
PtXaTreH.18G103800	18.5 kDa class I heat shock protein	AT1G07400.1	HSP20-like chaperones superfamily protein	HSP20	3.55	7.26154e-12	4.16653e-10	17.22	23.2	20.73	51.75	18.05	24.82	59.89	98.44	231.22	743.73	327.18	398.89
PtXaTreH.18G109200	Cytochrome P450 CYP73A100	AT2G30490.1	cinnamate-4-hydroxylase	C4H3	-0.95	6.02731e-05	0.001	9.2	6.92	7.83	7.65	10.25	6	8.68	2.51	2.04	4.54	6.12	5.57
PtXaTreH.18G112500	Squamosa promoter-binding-like protein 12	AT5G43270.1	squamosa promoter binding protein-like 2		-0.65	2.99207e-05	0	12.18	11.63	12.87	11.64	13.01	14.36	12.48	10.69	10.33	7.21	6.4	5.19
PtXaTreH.19G000800	PHD finger protein At1g33420	AT1G33420.1	RING/FYVE/PHD zinc finger superfamily protein		0.667	7.00489e-08	1.51328e-06	7.54	9.35	8.15	8.32	9.14	8.21	9.17	10.8	13.51	18.4	12.17	12.59
PtXaTreH.19G009700	Disease resistance protein RUN1	AT5G36930.2	Disease resistance protein (TIR-NBS-LRR class) family		0.671	0	0.001	6.47	8.12	4.47	6.66	9.5	5.64	6.44	12.96	9.48	7.43	13.08	10.51
PtXaTreH.19G013200	Acetyl-CoA-benzylalcohol acetyltransferase	AT3G26040.1	HXXXD-type acyl-transferase family protein		-0.78	1.54339e-05	0	7.73	8.18	9.16	8.03	8.6	7.2	9.8	7.13	3.65	3.15	6.07	4.24
PtXaTreH.19G014100	Auxin-responsive protein SAUR32				-1.14	7.94104e-07	1.26426e-05	25.62	20.84	20.37	22.36	19.99	14.48	10.02	11.26	10.9	9.02	6.99	4.73
PtXaTreH.19G015200	Monooxygenase 3	AT5G05320.1	FAD/NAD(P)-binding oxidoreductase family protein		0.757	3.18856e-06	4.27262e-05	3.2	5.75	4.64	4.02	5.12	6.28	5.33	7.18	9.11	7.15	7.47	10.31
PtXaTreH.19G019600	Probable disease resistance protein At4g27220	AT4G27220.2	NB-ARC domain-containing disease resistance protein		1.04	1.65113e-08	4.2294e-07	4.95	5.99	3.75	4.68	7.72	4.21	5.42	13.52	9.55	7.01	12.25	11.34
PtXaTreH.19G025200	RNA-binding protein 42	AT3G04500.1	RNA-binding (RRM/RBD/RNP motifs) family protein		1.09	9.80444e-10	3.44903e-08	7.39	6.67	6.07	8.06	6.09	8.28	9.08	10.15	13.67	23.1	16	15.02
PtXaTreH.19G029100	GDSL esterase/lipase At5g33370	AT5G33370.1	GDSL-like Lipase/Acylhydrolase superfamily protein		-0.59	5.78889e-08	1.27227e-06	81.52	99.08	100.18	95.5	91.72	93.8	97.78	65.26	68.25	70.45	62.05	44.03
PtXaTreH.19G029400		AT3G04260.1	plastid transcriptionally active 3		0.818	3.50297e-07	6.16167e-06	4.44	3.19	6.32	5.18	4.01	6.33	4.56	8.92	9.32	8.19	6.63	9.7
PtXaTreH.19G029700	Probable UDP-N-acetylglucosamine--peptide N-acetylglucosaminyltransferase SEC	AT3G04240.1	Tetratricopeptide repeat (TPR)-like superfamily protein		0.942	2.58411e-06	3.57797e-05	16.44	14.84	17.34	16.03	13.13	19.13	17.18	19.65	34.69	53.47	24.41	23.39
PtXaTreH.19G030300					-1.94	1.23291e-07	2.47004e-06	173.86	421.24	110.87	124.1	197.24	113.75	105.04	35.52	43.9	62.33	49.94	39.71
PtXaTreH.19G033800	Thioredoxin-like 1-1, chloroplastic	AT1G08570.1	atypical CYS HIS rich thioredoxin 4		0.64	2.79859e-06	3.81964e-05	18.02	27.75	21.76	22.74	20.08	22.79	21.43	31.08	44.3	39.09	29.72	26.62
PtXaTreH.19G034700	GATA transcription factor 12	AT5G25830.1	GATA transcription factor 12		-0.68	4.67755e-12	2.77835e-10	7.3	6.04	6.34	7.7	6.02	6	5.59	4.01	3.96	3.64	4.24	4.11
PtXaTreH.19G037100	Superoxide dismutase [Cu-Zn] 2	AT5G18100.1	copper/zinc superoxide dismutase 3		0.608	1.02917e-07	2.11502e-06	4.19	4.59	5.73	5.07	5.24	5.03	4.91	7.79	8.39	7.28	6.12	8.24
PtXaTreH.19G037900					2.13	2.10415e-17	3.65854e-15	1.75	2.14	1.34	1.13	3.62	1.61	1.71	6.22	9.27	10.33	9.15	6.05
PtXaTreH.19G046100	Cellulose synthase-like protein D3	AT3G03050.1	cellulose synthase-like D3		1.06	1.23181e-16	1.86957e-14	8.28	8.22	6.62	8.61	10.2	7.51	8.01	13.13	16.65	15.84	20.96	18.42
PtXaTreH.19G046300	4-coumarate--CoA ligase 2	AT1G65060.1	4-coumarate:CoA ligase 3	4CL2 (flavonoid)	-0.63	4.7018e-06	5.98447e-05	107.35	100.39	84.24	96.14	106.63	76.9	94.25	57.66	52.07	66.68	82.12	47.11
PtXaTreH.19G054700	Protein NRT1/ PTR FAMILY 5.1	AT2G40460.1	Major facilitator superfamily protein		-0.63	1.84633e-05	0	7.53	7.43	5.41	5.55	7.24	5.45	5.21	4.25	3.54	3.6	5.3	3.34
PtXaTreH.19G056500	Probable chalcone--flavonone isomerase 3	AT5G05270.1	Chalcone-flavanone isomerase family protein	CHIL1	-0.75	1.27685e-06	1.91789e-05	288.92	282.8	212.2	242.09	286.96	189	246.15	130.72	113.15	180.19	192.16	119.42
PtXaTreH.19G060800	Protein DETOXIFICATION 29	AT3G26590.1	MATE efflux family protein		-0.68	1.06669e-09	3.72745e-08	40.93	32.74	34.62	35.9	40.7	35.19	31.66	20.37	18.16	25.95	25.82	21.42
PtXaTreH.19G065300	SUN domain-containing protein 4	AT1G71360.2	Galactose-binding protein		1.84	3.26177e-23	1.53405e-20	2.68	3.14	1.97	2.75	4.19	1.69	2.3	8.25	10.08	11.07	9.97	8.27
PtXaTreH.19G071400	Glucuronoxylan 4-O-methyltransferase 3	AT1G33800.1	glucuronoxylan 4-O-methyltransferase-like protein (DUF579)		-0.76	2.25644e-08	5.55665e-07	48.17	53.42	40.63	43.74	39.49	31.88	34.88	27.01	19.37	22.37	26.74	26.74
PtXaTreH.19G072500	Xylulose kinase 2	AT5G49650.1	xylulose kinase-2		0.589	2.46083e-06	3.41577e-05	4.48	5.51	5.75	6.77	4.73	6.25	5.34	7.87	9.91	7.31	7.19	9.23
PtXaTreH.19G075800	17.3 kDa class I heat shock protein	AT1G07400.1	HSP20-like chaperones superfamily protein	HSP20	5.83	1.67676e-15	1.9715e-13	6.6	7.14	8.35	40.37	9.6	12.46	28.91	113.22	515.8	2364.83	680.05	911.77
PtXaTreH.19G076400	Transcription factor TCP23	AT1G35560.1	TCP family transcription factor		-0.72	3.27075e-05	0	7.72	7	8.32	8.89	5.81	6.2	7.44	6.2	4.3	2.96	5.13	3.44
PtXaTreH.19G078200	Ubiquitin-conjugating enzyme E2 30	AT5G56150.1	ubiquitin-conjugating enzyme 30		0.773	1.06456e-05	0	5.7	8.18	10.55	9.48	5.52	10.14	9.81	12.78	14.16	16.56	12.14	16.53
PtXaTreH.19G079300	Protein SENSITIVE TO PROTON RHIZOTOXICITY 1	AT1G34370.1	C2H2 and C2HC zinc fingers superfamily protein		-0.59	3.5779e-06	4.73025e-05	8.72	7.89	10.69	7.53	8.39	8.62	9.22	7.18	4.61	4.84	6.17	6.13
PtXaTreH.19G080100	G-type lectin S-receptor-like serine/threonine-protein kinase At1g34300	AT1G34300.1	lectin protein kinase family protein		-1.12	7.43173e-16	9.64746e-14	6.31	4.56	5.14	5.24	5.85	5.23	6.35	3.01	2.56	2.29	3	1.71
PtXaTreH.19G081600	Putative laccase-9	AT5G09360.1	laccase 14		1.57	2.67824e-19	6.92217e-17	5.08	3.7	5.35	5.04	6.18	7.23	5.12	12.19	11.13	18.08	20.35	17.85
PtXaTreH.19G088500	Transcription factor bHLH153	AT1G05710.10	basic helix-loop-helix (bHLH) DNA-binding superfamily protein		0.91	1.26968e-09	4.37418e-08	8.35	7.05	7.91	9.39	10.6	9.11	8.26	19.54	12.8	11.95	16.84	20.25
PtXaTreH.19G089700	Disease resistance protein RUN1	AT5G17680.2	disease resistance protein (TIR-NBS-LRR class)		1.45	2.59405e-10	1.05412e-08	1.7	3.29	1.46	2.38	4.23	1.73	2.12	8.12	6.68	5.6	7.02	5.41
PtXaTreH.19G091000	Disease resistance protein RUN1	AT4G16860.1	Disease resistance protein (TIR-NBS-LRR class) family		1.13	4.73942e-06	6.02433e-05	4.7	9.55	3.7	4.64	10.95	4.21	5.38	14.48	10.1	12.51	15.15	14.52
PtXaTreH.19G091100	Disease resistance protein RUN1	AT5G17680.2	disease resistance protein (TIR-NBS-LRR class)		0.894	1.91846e-08	4.81951e-07	4.59	5.43	5.32	6.68	9.04	5.9	5.37	12.79	9.33	9.2	11.47	13.1
PtXaTreH.19G095400		AT1G52855.1	hypothetical protein		-1.2	2.59437e-07	4.72571e-06	5.82	8.52	9.09	4.49	6.3	4.78	6.16	4.18	2.33	2.55	2.54	2.04
PtXaTreH.19G097100					-0.79	0	0.003	22.82	26.48	19.48	16.71	18.69	11.57	19.94	12.18	6.8	9	18.49	9.03
PtXaTreH.19G100700	Protein ACCELERATED CELL DEATH 6	AT4G03500.1	Ankyrin repeat family protein		0.777	2.51149e-07	4.59223e-06	7.67	6.71	9.24	8.04	7.38	9.13	10.2	12.25	18.97	15.93	13.72	10.2
PtXaTreH.19G102300		AT4G10270.1	Wound-responsive family protein		-1	7.70226e-05	0.001	50.26	70.25	82.95	50.25	69.61	64.41	57.24	54.19	44.73	17.53	18.39	23.34
PtXaTreH.19G102400		AT4G10265.1	Wound-responsive family protein		-1.13	1.02847e-05	0	6.17	4.63	14	8.93	9.62	8.75	9.21	5.47	4.26	3.81	3.87	2.21
PtXaTreH.19G102500		AT4G10270.1	Wound-responsive family protein		-0.78	7.12446e-06	8.64243e-05	22.84	26.98	26.36	21.75	29.98	20.35	20.91	17.04	17.86	9.09	11.77	14.19
PtXaTreH.19G104300	Putative cyclin-D6-1	AT4G03270.1	Cyclin D6;1		-0.84	4.01816e-09	1.20331e-07	14.46	14.11	14.68	15.68	15.31	13.36	13.66	10.98	9.57	6.48	7.35	5.7
PtXaTreH.19G104800	Dynein regulatory complex subunit 3	AT4G03260.1	Outer arm dynein light chain 1 protein		-0.94	3.76567e-13	2.74894e-11	18.99	17.44	18.63	13.78	18.39	16.79	13.86	10.85	9.45	6.72	7.53	9.12
PtXaTreH.19G105900	Calcium-binding protein PBP1	AT5G54490.1	pinoid-binding protein 1		2.11	0	0.001	2.97	7.35	1.25	3.13	11.27	0.983	2.98	23.57	13.04	15.42	20.91	18.79
PtXaTreH.19G108900	Spermidine coumaroyl-CoA acyltransferase	AT2G25150.1	HXXXD-type acyl-transferase family protein		-0.73	1.42429e-05	0	10.75	17.29	11.71	13.01	12.31	12.29	10.65	10.51	7.37	4.88	6.78	8.1
PtXaTreH.19G110100	CBL-interacting serine/threonine-protein kinase 11	AT2G30360.1	SOS3-interacting protein 4		0.681	0	0.003	43.44	43.61	27.68	35.23	63.35	25.84	39.7	58.89	49.08	78.98	59	71.77
PtXaTreH.19G110800	MDIS1-interacting receptor like kinase 2	AT4G08850.1	Leucine-rich repeat receptor-like protein kinase family protein		0.743	3.33593e-05	0	3.58	7.57	4.69	4.9	6.13	6.85	5.89	8.25	10.77	7.29	8.42	12.35
PtXaTreH.19G111000					-0.79	3.2361e-09	9.96143e-08	32.8	45.3	32.26	35.41	38.43	28.74	26.8	19.81	17.29	20.52	22.53	17.89
PtXaTreH.19G112400	Ubiquitin-conjugating enzyme E2-17 kDa	AT5G53300.1	ubiquitin-conjugating enzyme 10		0.776	6.75038e-11	3.1541e-09	66.59	83.73	72.71	92.19	74.21	80.54	95.95	115.21	150.09	166.49	131.61	124.85
